# Supplementary material for: The influence of Social Media Use of older adults on the Exercise Habits: The chain mediating effects of active coping strategies and perceived social support
Source: PLoS One. 2026 May 11;21(5):e0348566. doi: 10.1371/journal.pone.0348566 (PMC13160334; doi:10.1371/journal.pone.0348566)
Supplement: S1 Data — (XLSX) [file pone.0348566.s001.xlsx]

## Sheet: Sheet1
Table 1 Demographic Characteristics of the Sample (N=1119)
Demographic variables	Category / Statistical indicators	Frequency（n）	Percent（%）	M±SD
Gender	Male	585	52.28	-
	Female	534	47.72	-
Age (years)	60-65	86	7.69	68.35±5.21
	66-70	643	57.46	-
	71-75	314	28.06	-
	76-80	56	5	-
	81-85	16	1.42	-
	86 and above	4	0.35	-
Education level	Primary school and below	423	37.79	-
	Lower secondary school	451	40.31	-
	Upper secondary school / Technical college	186	16.63	-
	Higher education and above	59	5.27	-
Marital status	Married / Living with a partner	926	82.75	-
	Widowed	158	14.12	-
	Divorced / Unmarried	35	3.13	-
Type of residence	Living with family	783	69.98	-
	Living alone	236	21.09	-
	Care home	100	8.93	-
Prevalence of chronic diseases	No chronic conditions	215	19.22	-
	1 chronic condition	438	39.14	-
	2 or more chronic conditions	466	41.64	-

## Sheet: Sheet2
X1	X2	X3	X4	X5	X6	X7	X8	Social Media Use	M1	M2	M3	M4	M5	M6	M7	M8	M9	M10	M11	M12	Active Coping Strategies	M1	M2	M3	M4	M5	M6	M7	M8	M9	M10	M11	M12	Perceived Social Support	Y1	Y2	Y3	Y4	Y5	Y6	Y7	Y8	Y9	Y10	Y11	Y12	Y13	Y14	Exercise Habits
1	2	4	3	2	2	1	2	17	3	3	4	3	3	3	4	3	3	4	4	3	40	5	4	4	4	4	5	4	5	5	5	4	5	54	4	3	4	4	4	3	4	3	4	3	4	3	3	3	49
1	3	3	2	4	4	4	4	25	4	3	3	3	3	4	3	4	3	3	2	3	38	4	3	4	4	5	4	5	4	5	4	5	4	51	5	5	5	4	4	3	4	3	4	3	4	3	4	3	54
1	2	3	3	3	2	2	4	20	3	3	4	4	4	3	3	3	4	4	3	4	42	7	7	7	7	7	7	7	7	7	7	7	7	84	2	2	3	2	2	2	2	4	4	2	2	2	3	4	36
2	2	4	3	2	2	2	3	20	3	3	3	3	3	2	3	2	3	3	3	3	34	4	4	5	5	4	4	4	5	5	4	5	4	53	2	2	2	2	1	2	2	2	2	2	2	2	2	2	27
6	6	2	2	2	2	2	2	24	3	4	2	2	3	3	3	3	3	3	2	2	33	6	6	6	6	5	4	4	5	4	4	4	5	59	3	3	3	3	3	3	3	3	3	3	3	3	4	2	42
2	1	4	3	2	2	3	3	20	3	1	2	3	3	4	3	1	3	3	3	4	33	5	1	6	6	6	5	5	6	1	6	6	2	55	4	3	3	3	4	3	4	4	4	3	4	3	4	3	49
1	4	2	2	2	1	2	2	16	3	3	4	1	4	1	3	2	3	3	2	2	31	5	6	5	6	5	5	6	5	6	5	6	6	66	4	3	4	2	4	2	2	2	2	1	2	1	2	1	32
1	1	3	3	2	1	2	1	14	3	3	3	3	3	3	3	3	3	3	3	3	36	5	5	5	5	5	5	5	5	5	5	5	5	60	4	4	4	4	4	4	4	4	4	4	4	4	4	4	56
1	1	3	3	3	3	3	3	20	3	3	3	3	3	3	3	3	3	3	3	3	36	4	4	4	4	4	4	4	4	4	4	4	4	48	3	3	3	3	3	3	3	3	3	3	3	3	3	3	42
4	3	4	5	4	4	4	4	32	3	3	3	3	2	3	3	3	3	3	3	3	35	6	6	6	6	6	6	6	6	6	6	6	6	72	4	4	4	4	3	4	4	4	4	4	4	4	4	4	55
1	4	3	3	3	3	3	1	21	4	2	2	3	2	2	2	2	2	2	4	4	31	4	4	4	4	4	4	4	4	4	4	4	4	48	4	4	4	4	4	4	4	4	4	4	4	4	4	4	56
1	1	2	2	2	2	2	2	14	3	3	4	3	3	3	2	4	3	4	3	3	38	5	6	6	6	5	6	6	5	6	4	5	6	66	4	4	4	4	4	4	4	4	4	4	3	4	3	4	54
1	2	4	3	4	3	3	4	24	3	3	3	3	2	3	3	3	3	3	2	3	34	5	5	6	6	5	5	5	5	5	4	6	4	61	4	4	4	4	5	5	5	4	4	4	4	4	4	4	59
2	1	3	2	2	2	2	2	16	3	4	3	3	3	4	3	3	3	3	4	3	39	5	4	4	4	5	5	5	6	5	5	4	5	57	4	4	3	4	2	4	4	4	4	4	4	4	4	4	53
1	4	3	3	3	3	3	3	23	3	3	3	3	3	4	3	3	3	3	3	3	37	4	4	4	4	4	4	4	4	4	4	4	4	48	3	3	3	3	3	3	3	3	3	3	3	3	3	3	42
1	1	3	3	3	3	3	3	20	3	3	3	3	3	3	3	4	3	3	3	3	37	4	4	4	4	4	4	4	4	4	4	4	4	48	3	3	3	3	3	3	2	3	3	3	3	3	3	3	41
1	1	3	3	2	2	2	2	16	3	3	3	3	2	2	4	2	2	2	2	2	30	5	5	3	4	5	5	5	5	5	5	4	5	56	3	2	2	2	2	2	2	2	2	2	4	4	4	4	37
2	2	4	3	3	2	3	3	22	3	3	3	3	2	3	3	3	3	3	3	2	34	4	5	4	4	5	5	5	3	6	4	3	5	53	4	4	3	4	4	2	3	3	4	3	4	4	4	4	50
2	1	4	4	2	1	2	2	18	2	4	4	4	4	2	3	2	2	3	4	3	37	5	5	5	5	3	4	4	4	6	4	4	6	55	2	3	2	2	1	1	5	3	4	4	3	3	5	3	41
1	2	4	3	3	2	2	2	19	2	3	3	3	3	3	3	2	3	3	2	2	32	5	5	5	6	5	5	5	6	6	5	4	6	63	2	2	2	2	3	2	3	2	4	2	3	3	3	3	36
1	4	4	3	3	2	4	4	25	2	4	3	4	3	3	3	4	3	4	3	3	39	7	7	4	7	7	4	4	7	5	5	7	6	70	4	3	2	2	3	2	4	4	4	4	2	2	4	4	44
1	1	2	3	2	2	2	2	15	2	3	2	2	2	2	2	2	2	2	2	2	25	3	3	3	4	4	4	4	4	4	4	4	4	45	3	3	3	3	3	3	3	3	3	3	3	3	3	3	42
1	1	2	3	2	2	2	4	17	3	2	3	3	3	2	2	3	3	4	3	3	34	5	6	4	4	5	5	5	5	4	4	4	4	55	3	3	3	3	2	2	2	2	3	3	3	3	3	3	38
1	1	5	4	4	4	4	4	27	3	3	3	3	1	3	3	3	4	3	3	3	35	6	6	6	6	6	6	6	6	6	6	6	6	72	4	4	4	4	4	4	4	4	4	4	4	4	4	4	56
1	2	2	2	2	2	2	2	15	2	2	3	3	3	3	3	3	4	3	3	3	35	4	4	4	4	4	4	4	4	5	5	4	4	50	3	3	3	3	3	3	3	3	3	3	3	3	3	2	41
2	3	4	4	3	2	3	1	22	2	3	2	3	2	3	2	3	2	3	2	3	30	3	4	3	5	3	4	3	5	3	5	3	1	42	4	2	3	4	2	3	4	2	4	2	3	4	2	4	43
1	4	4	3	3	2	2	2	21	2	4	4	4	4	4	4	4	3	4	3	2	42	6	6	4	6	6	4	4	6	5	5	6	5	63	4	2	2	2	2	2	4	4	4	4	2	2	4	4	42
2	2	3	3	1	1	3	1	16	2	4	2	3	2	1	2	4	3	3	2	3	31	5	5	5	5	5	5	5	5	5	5	5	5	60	1	2	2	1	2	2	4	4	4	2	2	2	2	2	32
2	3	4	3	2	2	3	2	21	3	3	3	3	3	4	3	3	3	3	3	3	37	3	4	5	3	4	3	3	4	5	4	5	3	46	3	2	3	3	3	3	3	3	3	3	4	4	3	4	44
1	2	2	3	2	1	3	3	17	3	3	3	3	3	3	3	3	3	3	2	3	35	5	5	5	6	5	6	5	6	5	5	5	5	63	2	2	2	1	2	2	3	2	3	2	3	3	2	2	31
2	2	2	1	1	1	1	1	11	4	4	4	2	4	4	4	4	4	4	4	2	44	3	7	3	3	3	3	3	3	5	5	2	7	47	5	5	5	5	5	4	5	5	5	5	5	5	5	5	69
1	2	3	4	3	2	4	4	23	3	3	3	3	3	3	2	3	2	3	3	2	33	6	6	6	6	6	7	7	6	1	5	6	6	68	4	2	2	2	2	2	4	4	4	2	4	4	4	4	44
1	3	4	3	4	3	3	3	24	2	3	2	3	3	2	2	3	3	2	3	3	31	2	5	4	5	4	5	4	5	5	3	5	3	50	2	3	4	4	5	3	3	3	2	3	4	3	2	4	45
1	3	4	3	3	3	3	3	23	2	4	4	4	4	2	2	2	3	3	2	3	35	4	4	4	4	4	7	4	5	7	7	7	7	64	3	3	3	3	4	4	4	4	4	4	3	4	3	3	49
1	1	5	5	5	5	5	5	32	3	3	3	3	3	3	3	3	3	3	3	3	36	6	6	6	6	6	6	6	6	6	6	6	6	72	4	4	4	4	4	4	4	4	4	4	4	4	4	4	56
1	1	2	1	1	1	1	2	10	3	2	3	2	4	3	2	2	2	2	1	3	29	4	4	5	3	3	5	4	4	5	3	6	5	51	1	1	1	1	2	2	2	2	1	1	1	1	2	2	20
1	2	3	2	2	1	2	2	15	3	3	3	3	3	3	3	3	3	2	3	3	35	4	3	5	3	5	5	5	5	6	4	4	5	54	2	3	2	2	2	2	3	3	2	3	2	4	2	4	36
4	1	4	3	2	2	3	3	22	3	3	3	3	2	3	2	3	3	3	2	3	33	5	6	6	6	6	6	6	5	6	6	5	6	69	3	2	2	2	2	2	2	4	3	2	3	3	4	4	38
1	2	3	3	2	3	2	3	19	3	4	3	3	2	4	2	2	4	3	2	4	36	5	5	7	6	6	5	5	5	5	5	4	6	64	3	3	3	3	1	2	2	3	3	3	3	3	2	3	37
1	1	2	3	2	3	2	3	17	2	3	3	3	2	3	2	2	3	2	2	3	30	3	3	3	3	4	5	4	4	5	5	5	5	49	2	3	2	3	3	2	3	2	3	2	3	2	3	2	35
1	1	1	1	1	1	1	2	9	2	2	4	4	4	4	2	2	3	3	2	4	36	5	5	5	5	3	5	5	5	5	5	5	1	54	2	3	2	3	2	2	3	2	2	1	2	3	3	3	33
4	4	4	2	4	2	4	3	27	3	3	3	3	3	3	3	3	3	3	3	2	35	5	5	5	5	5	5	4	4	5	5	5	5	58	4	4	4	4	2	4	3	4	4	4	4	4	4	4	53
1	3	4	4	4	1	4	4	25	2	3	4	3	3	3	3	4	3	3	3	3	37	5	5	4	5	5	4	4	5	6	7	4	6	60	4	4	4	3	4	4	4	4	4	4	3	4	4	5	55
1	2	4	4	4	4	4	4	27	4	4	4	4	3	3	2	3	3	4	3	4	41	7	7	7	7	7	7	7	7	7	7	7	7	84	4	4	4	3	4	3	3	4	4	4	4	4	4	4	53
1	1	2	3	3	4	3	4	21	3	3	2	4	3	2	2	4	3	3	3	2	34	6	5	5	6	5	6	6	4	6	4	7	6	66	3	3	3	2	1	1	2	2	4	3	3	4	4	4	39
1	3	4	4	3	2	3	4	24	4	4	2	3	3	4	3	4	4	4	4	4	43	7	7	7	7	7	7	6	7	7	7	7	7	83	3	3	3	3	3	3	3	3	3	3	3	3	3	3	42
1	2	4	3	3	2	3	4	22	3	4	2	4	3	4	2	3	3	4	4	3	39	7	7	4	7	7	7	4	5	7	4	6	7	72	1	2	2	2	3	5	5	4	3	1	2	2	5	5	42
1	2	4	3	3	3	3	4	23	3	4	4	3	4	3	3	3	3	3	3	3	39	6	5	6	6	5	6	7	6	7	7	7	6	74	4	3	3	3	3	3	3	3	3	3	4	3	3	4	45
1	1	4	4	3	2	3	2	20	3	3	3	3	3	3	3	3	3	3	3	3	36	4	5	5	5	5	5	5	5	5	5	6	5	60	3	3	3	3	4	4	4	4	4	2	3	3	3	4	47
1	2	3	3	2	3	3	4	21	3	3	3	3	3	3	3	3	3	3	2	3	35	4	4	4	5	4	4	4	4	4	4	4	4	49	4	4	3	3	3	2	3	4	4	4	3	4	4	4	49
1	1	2	2	2	2	2	2	14	2	3	4	3	4	3	3	3	3	4	3	3	38	4	5	1	1	5	5	6	1	5	5	1	5	44	4	3	4	4	1	1	4	3	3	4	4	4	4	4	47
1	1	2	2	2	2	2	2	14	3	1	2	3	1	4	2	1	4	4	1	4	30	3	1	7	5	1	1	4	1	1	6	6	1	37	4	4	2	4	4	4	4	2	4	4	4	4	4	4	52
1	3	4	3	4	1	4	3	23	3	2	2	3	2	3	3	3	3	3	3	3	33	5	5	5	4	4	4	4	4	4	4	4	4	51	4	3	4	3	4	5	5	4	4	3	4	3	3	4	53
1	3	2	2	2	2	2	2	16	3	3	2	2	2	2	1	2	3	3	2	2	27	4	6	3	4	4	4	4	4	6	6	5	6	56	4	4	4	4	4	4	4	4	4	4	4	4	4	4	56
1	1	3	3	1	1	2	1	13	3	4	4	4	4	4	3	3	3	3	3	3	41	6	6	6	6	6	6	6	6	6	6	6	6	72	2	4	2	1	1	3	4	2	4	3	2	2	5	4	39
1	3	4	4	3	3	3	3	24	3	3	2	3	2	2	2	3	3	3	3	2	31	6	6	6	6	5	6	6	4	6	6	6	6	69	3	3	3	3	3	3	3	4	4	3	3	3	3	3	44
1	2	4	4	3	2	3	3	22	3	3	3	3	2	3	3	3	3	3	2	3	34	4	4	4	4	4	4	4	4	4	4	4	4	48	3	3	3	3	3	3	3	3	3	3	3	3	3	3	42
1	1	3	4	4	2	3	3	21	2	3	3	3	4	4	4	3	3	3	3	3	38	5	5	6	6	4	5	5	5	6	5	5	6	63	2	2	2	3	3	3	3	3	2	2	2	4	4	4	39
1	2	3	4	2	2	2	5	21	3	4	4	4	2	3	4	4	3	3	4	3	41	6	6	2	4	6	4	5	2	5	7	7	7	61	2	2	2	2	3	2	2	5	4	2	2	3	5	5	41
1	1	2	3	2	2	2	3	16	2	4	3	3	3	4	3	4	2	3	3	2	36	6	6	4	4	7	6	6	4	6	7	4	6	66	3	4	3	2	2	2	3	4	4	3	3	4	4	4	45
1	1	3	2	2	1	2	3	15	2	3	3	3	2	3	3	3	2	2	3	3	32	6	5	4	4	4	6	6	3	6	6	3	6	59	2	2	2	2	2	2	2	2	3	2	2	2	3	2	30
1	2	4	4	2	2	2	3	20	3	2	3	2	3	2	3	3	2	2	3	2	30	4	5	3	5	4	3	5	4	3	5	4	4	49	4	2	3	3	4	2	4	2	4	3	4	4	3	3	45
2	1	3	2	2	2	2	2	16	3	3	3	3	3	3	3	3	3	3	3	3	36	4	4	4	4	4	4	4	4	4	4	4	4	48	3	3	3	3	3	3	3	3	3	3	3	3	3	3	42
1	4	4	4	4	4	4	4	29	3	3	3	3	3	3	3	3	3	3	3	3	36	5	5	5	5	5	5	5	5	5	5	5	5	60	4	4	4	4	4	4	4	4	4	4	4	4	4	4	56
1	1	2	3	2	2	2	2	15	3	3	2	2	2	2	2	2	2	2	2	2	26	4	4	4	4	4	4	4	4	4	4	4	4	48	3	2	3	3	2	2	2	2	2	2	2	2	2	2	31
2	2	2	2	2	1	2	2	15	2	3	4	3	3	3	4	4	4	4	3	3	40	7	7	7	7	7	7	7	7	7	7	7	7	84	3	4	3	3	2	3	4	4	4	4	4	4	4	4	50
2	1	3	2	2	1	3	2	16	3	3	2	2	3	3	3	2	3	3	3	3	33	4	5	4	4	3	4	4	3	5	4	4	5	49	3	3	2	3	2	2	2	4	4	4	3	3	3	2	40
1	1	5	4	3	3	3	3	23	3	3	3	3	4	3	3	3	4	3	4	3	39	6	6	7	6	7	7	7	6	6	6	6	6	76	3	4	4	3	2	3	3	4	4	4	3	3	4	4	48
1	1	3	2	3	2	3	2	17	3	3	3	3	3	3	3	3	3	3	3	3	36	6	4	6	6	6	6	6	5	6	4	6	6	67	4	4	4	3	3	4	3	4	4	4	4	4	4	4	53
7	2	3	3	3	3	3	3	27	4	3	3	3	2	3	3	2	2	3	2	2	32	5	5	5	5	5	5	5	5	5	5	5	5	60	4	4	4	4	4	4	4	4	4	4	4	4	4	4	56
2	5	3	3	3	1	4	4	25	3	3	3	3	2	3	3	4	4	3	1	3	35	7	6	6	6	6	6	6	4	6	6	6	6	71	5	5	4	3	3	5	3	4	5	4	4	4	4	4	57
1	3	5	5	4	5	5	5	33	3	2	2	3	1	3	3	3	3	3	3	4	33	4	5	4	5	4	5	5	4	5	5	4	5	55	4	4	4	4	4	4	4	4	4	4	4	4	4	4	56
1	3	4	3	2	1	2	1	17	3	3	4	3	4	3	2	2	3	2	3	4	36	5	5	4	4	3	5	5	4	5	4	4	5	53	2	2	2	2	1	1	1	2	2	2	2	2	2	3	26
5	6	4	4	4	4	4	4	35	3	3	3	3	3	4	3	4	3	3	3	3	38	6	6	5	5	4	5	5	5	6	6	4	5	62	4	4	4	4	4	3	4	4	4	4	4	4	4	4	55
1	2	3	3	3	3	3	3	21	3	3	3	3	3	3	3	3	3	3	3	2	35	5	6	6	6	4	6	5	6	6	4	6	6	66	3	3	3	3	3	3	3	3	3	3	3	3	3	3	42
3	3	5	4	3	3	3	4	28	4	4	4	4	2	4	4	3	3	3	3	4	42	6	6	5	6	6	7	6	3	7	6	6	6	70	4	5	4	5	5	5	5	4	4	5	5	4	5	5	65
2	5	3	3	3	2	4	4	26	3	3	4	4	3	3	3	4	4	4	4	4	43	5	6	6	6	5	5	5	5	6	6	6	6	67	4	4	3	3	4	4	3	4	4	3	3	3	4	4	50
4	2	3	3	3	2	2	3	22	3	3	4	3	3	3	3	3	3	3	3	3	37	5	5	5	6	6	5	5	6	6	5	6	5	65	4	5	4	4	5	3	3	3	3	3	4	4	4	4	53
1	1	2	3	1	1	2	2	13	3	3	3	3	3	3	3	3	3	3	3	3	36	4	4	4	4	4	4	4	4	4	4	4	4	48	2	2	2	2	2	2	2	2	2	2	2	2	2	2	28
1	1	2	2	2	2	2	2	14	2	1	1	3	1	4	3	1	4	4	1	4	29	4	1	7	7	1	1	1	1	1	6	6	1	37	4	4	2	2	2	4	4	2	3	3	3	3	3	3	42
1	3	4	3	2	2	3	4	22	3	3	3	3	3	3	3	3	3	3	3	3	36	6	6	6	6	6	6	6	3	6	6	6	6	69	4	4	4	4	4	4	4	4	4	4	4	4	4	4	56
1	1	3	3	3	1	4	4	20	3	3	4	4	3	3	2	4	3	3	3	4	39	4	5	4	3	4	5	5	3	5	4	3	5	50	3	2	3	3	4	3	1	5	4	4	2	4	4	4	46
1	4	2	2	2	2	2	2	17	3	3	2	3	3	3	3	2	3	3	3	3	34	3	3	3	3	3	4	4	4	5	5	5	5	47	2	2	2	4	4	2	4	4	4	4	4	2	2	2	42
1	1	2	2	2	2	2	2	14	4	4	3	3	2	4	2	2	3	3	2	4	36	4	5	5	5	4	6	6	3	5	3	3	6	55	3	3	3	2	2	2	2	3	4	4	4	4	4	4	44
1	2	3	2	1	1	2	1	13	2	4	4	4	3	3	2	4	4	3	4	4	41	5	6	4	6	5	6	6	5	6	5	3	5	62	2	4	4	2	3	2	2	2	3	2	4	4	4	4	42
2	3	4	4	4	4	4	4	29	3	3	3	3	3	3	3	3	3	3	3	3	36	5	5	5	5	5	5	5	5	6	6	5	5	62	4	4	4	4	4	4	4	4	4	4	4	4	4	4	56
1	1	4	2	2	1	2	2	15	3	3	3	3	3	3	3	3	3	3	3	3	36	4	4	4	4	4	4	4	4	4	4	4	4	48	3	3	3	3	3	3	3	3	3	3	3	3	3	3	42
1	1	4	4	3	1	3	3	20	4	3	4	4	4	3	3	3	4	4	4	2	42	5	5	5	5	5	5	6	5	7	7	5	5	65	4	4	3	3	3	3	2	4	2	4	2	4	2	4	44
1	1	1	1	1	1	1	1	8	2	1	2	2	1	2	1	2	1	2	1	2	19	2	3	2	3	2	2	4	2	3	2	2	3	30	2	1	3	2	3	2	2	3	2	2	2	3	2	2	31
1	1	2	2	2	2	2	2	14	2	2	2	2	2	2	2	2	2	2	2	2	24	6	6	6	6	6	6	5	6	6	6	6	6	71	2	2	2	2	2	2	2	2	2	2	2	2	2	2	28
1	3	4	4	4	3	3	4	26	3	4	4	4	2	3	4	4	3	3	4	3	41	7	7	7	7	7	7	7	7	7	7	7	7	84	5	4	4	4	4	3	3	4	4	4	5	5	5	4	58
2	2	2	3	2	2	2	2	17	2	2	3	2	3	2	3	2	3	2	3	2	29	5	5	4	4	6	4	4	6	5	5	6	6	60	4	2	2	2	2	2	4	4	4	4	2	4	4	4	44
2	1	3	3	4	5	5	2	25	4	4	4	4	4	3	3	2	3	2	3	3	39	4	4	7	7	5	4	4	6	6	4	5	4	60	4	4	4	4	4	4	4	4	4	4	4	4	4	4	56
1	1	3	3	3	3	3	3	20	3	3	2	2	2	3	2	3	2	2	3	2	29	4	4	3	3	4	4	4	4	5	4	3	4	46	3	3	3	3	3	3	3	3	3	3	3	3	3	3	42
1	1	4	3	3	1	2	3	18	3	2	2	3	3	2	2	2	3	2	2	2	28	4	4	4	4	4	4	4	4	4	4	4	4	48	3	3	3	3	3	3	3	3	3	3	3	3	3	3	42
1	1	1	2	1	1	1	1	9	3	3	2	2	2	2	2	3	3	3	3	2	30	4	4	4	4	4	4	4	4	5	5	4	5	51	2	2	2	2	2	2	2	2	2	3	2	2	2	2	29
1	1	2	2	2	1	2	2	13	3	3	3	3	3	3	3	3	3	3	3	3	36	6	6	6	6	6	6	6	6	6	6	6	6	72	2	2	2	2	2	2	2	2	2	2	2	2	2	2	28
1	2	3	3	3	3	3	3	21	2	2	4	2	4	2	4	4	2	4	1	3	34	1	3	7	7	4	5	3	5	5	4	5	4	53	2	2	2	5	3	4	2	4	4	4	2	4	4	4	46
2	3	4	4	3	2	4	3	25	3	3	3	3	3	3	3	3	3	3	3	3	36	4	4	4	5	5	5	5	5	5	5	5	6	58	4	4	4	3	2	2	4	4	4	4	4	4	4	4	51
2	3	4	4	4	3	4	4	28	3	4	3	4	4	4	3	3	3	4	3	4	42	5	5	6	5	6	5	5	6	6	6	5	6	66	4	4	4	4	4	4	3	4	4	3	4	4	3	4	53
2	2	4	4	3	4	3	4	26	3	3	3	3	3	3	2	3	3	3	2	3	34	3	5	3	3	5	3	4	5	3	4	5	4	47	3	2	4	4	3	4	3	4	4	3	4	4	3	4	49
1	3	1	2	1	1	1	2	12	3	3	3	3	3	3	3	3	3	3	3	3	36	5	5	5	5	5	5	5	5	5	5	5	5	60	2	2	2	2	2	2	2	2	2	2	2	2	2	2	28
1	1	2	4	2	4	3	2	19	4	1	4	4	4	2	3	3	3	3	4	4	39	4	4	4	4	4	4	4	4	4	4	4	4	48	4	4	4	4	4	4	4	4	4	4	4	4	4	4	56
1	2	4	3	3	2	2	2	19	4	3	4	3	4	4	4	4	4	4	4	4	46	6	6	5	4	6	5	6	5	6	5	3	6	63	4	4	3	4	4	4	4	4	4	4	4	4	4	4	55
1	2	2	2	2	2	2	2	15	3	3	3	3	3	4	4	3	3	3	2	2	36	5	5	4	5	4	4	4	5	5	3	4	5	53	3	2	2	2	2	2	2	4	4	3	2	4	4	4	40
2	3	4	2	2	2	4	3	22	4	3	3	3	4	3	4	4	4	4	4	4	44	6	7	7	7	6	7	6	7	7	6	6	7	79	3	3	3	2	2	2	2	3	4	2	2	4	4	3	39
1	1	5	5	5	5	5	5	32	3	2	4	4	4	4	4	4	4	4	4	4	45	7	7	7	7	7	7	7	7	7	7	7	7	84	4	2	4	4	3	2	2	4	5	4	2	5	5	5	51
9	6	5	5	5	3	5	5	43	3	3	4	4	3	3	4	3	3	3	4	3	40	5	6	4	3	4	7	7	4	7	5	5	6	63	5	5	5	5	5	5	5	5	5	5	5	5	5	5	70
1	2	4	4	4	2	4	4	25	3	3	3	3	3	3	3	2	3	3	3	3	35	4	4	4	3	5	5	4	3	5	4	3	5	49	4	3	3	3	3	3	3	3	4	4	4	4	4	4	49
1	1	3	3	2	2	3	2	17	3	3	3	3	3	3	2	4	3	3	3	2	35	6	5	3	4	4	5	4	5	5	3	3	4	51	2	2	3	3	2	2	2	3	3	3	3	4	4	3	39
5	4	5	5	5	2	4	4	34	3	4	2	3	4	3	4	3	3	4	2	2	37	4	4	4	5	5	5	5	5	5	5	5	5	57	4	5	5	5	5	4	4	4	5	5	5	5	5	5	66
2	2	3	4	2	2	2	2	19	3	2	3	3	3	3	3	2	3	3	2	2	32	4	5	5	3	5	5	5	5	6	4	3	5	55	2	2	2	2	2	2	4	4	3	3	3	3	4	3	39
2	2	4	3	3	3	3	3	23	3	3	3	3	3	3	3	3	3	3	3	3	36	4	4	4	4	4	4	4	4	4	4	4	4	48	4	4	4	4	4	4	4	4	4	4	4	4	4	4	56
1	1	4	4	3	3	3	4	23	3	3	3	3	4	4	2	3	4	4	4	4	41	5	5	5	6	5	6	6	3	6	5	5	5	62	4	4	4	4	3	3	3	4	5	4	4	4	4	4	54
1	2	4	3	3	1	2	2	18	3	3	3	3	3	3	3	3	3	3	3	4	37	4	4	4	4	4	4	4	4	4	4	4	4	48	3	3	4	3	3	4	3	3	4	4	4	4	4	4	50
1	1	5	4	3	4	4	4	26	3	4	3	4	3	4	3	3	3	3	3	3	39	5	5	4	5	5	4	4	4	4	4	5	4	53	3	3	3	3	3	3	3	3	3	3	3	3	3	3	42
2	2	2	2	2	2	2	2	16	3	3	3	3	3	3	3	3	3	3	2	3	35	3	5	5	5	5	5	5	5	5	5	4	5	57	3	3	3	3	3	3	3	4	3	3	3	3	4	4	45
2	2	4	3	4	4	4	2	25	3	4	2	4	1	4	3	2	3	3	2	3	34	5	5	4	3	5	4	4	5	3	5	3	5	51	4	4	3	3	4	2	4	2	3	3	4	3	2	3	44
1	1	1	3	3	4	1	4	18	3	4	2	3	3	3	3	3	3	3	3	4	37	4	4	4	4	4	5	5	4	5	5	4	4	52	4	2	4	3	4	3	4	3	4	3	4	4	3	4	49
1	2	2	2	2	1	1	1	12	2	2	3	4	3	3	3	3	3	3	3	3	35	4	5	5	6	5	4	4	5	4	4	6	4	56	4	3	2	2	2	4	2	4	4	3	2	3	3	3	41
1	1	2	1	1	2	2	2	12	3	3	2	2	2	3	3	3	2	2	2	3	30	5	5	4	4	5	5	5	5	5	5	5	5	58	2	2	2	2	2	2	2	2	2	2	3	3	3	3	32
1	1	2	2	2	2	2	2	14	3	4	3	3	3	3	3	3	4	4	3	3	39	4	5	5	6	4	6	6	5	7	5	5	6	64	3	2	1	2	3	1	3	4	4	2	2	3	4	4	38
2	4	3	3	3	3	3	3	24	3	4	2	2	2	2	2	4	2	3	2	3	31	6	6	5	5	6	6	6	4	7	5	4	6	66	3	3	3	2	2	2	2	4	4	2	2	4	4	4	41
1	2	3	2	1	1	2	1	13	4	4	3	3	4	3	3	4	3	3	3	3	40	5	5	6	5	5	6	6	4	6	6	4	6	64	5	5	5	5	5	5	5	5	5	5	5	5	5	5	70
1	2	3	3	3	3	3	3	21	3	4	3	4	2	3	3	4	3	4	4	4	41	6	6	4	4	6	6	6	4	6	6	4	6	64	3	3	3	3	3	3	3	3	3	3	3	3	3	3	42
1	6	4	1	1	1	4	3	21	2	3	3	3	2	3	3	3	3	3	3	3	34	4	4	4	4	4	4	4	5	6	4	4	4	51	2	2	2	2	2	2	2	2	2	2	2	2	2	2	28
1	4	4	3	3	2	3	3	23	3	3	4	4	4	2	4	4	4	4	2	4	42	5	5	6	6	6	5	5	5	5	5	6	5	64	3	3	3	4	3	2	4	4	3	3	3	3	4	4	46
1	1	2	4	3	2	3	2	18	3	3	3	3	2	3	2	4	3	3	4	4	37	5	5	4	4	4	5	5	3	6	3	4	6	54	3	4	3	3	2	2	2	3	2	2	3	4	4	3	40
1	2	3	3	3	3	3	4	22	3	3	3	3	3	3	3	3	3	3	3	3	36	5	6	6	6	5	6	6	6	6	6	6	6	70	4	3	3	4	2	2	4	4	4	4	4	4	4	4	50
2	4	1	1	1	1	1	1	12	3	3	4	3	3	2	2	3	3	3	3	4	36	4	4	6	6	4	5	5	3	5	6	4	3	55	3	3	4	3	4	3	3	3	3	3	3	3	4	4	46
1	2	4	4	2	1	3	3	20	2	3	4	2	3	3	3	3	3	4	3	4	37	5	5	6	6	6	6	6	7	6	6	6	6	71	3	3	3	2	4	2	4	5	4	3	3	4	4	4	48
2	2	3	3	3	3	3	3	22	3	2	3	3	2	2	3	2	3	3	3	3	32	5	5	4	4	5	5	5	4	5	5	4	5	56	3	4	3	3	3	3	4	4	4	3	3	4	4	4	49
1	3	2	2	2	2	2	2	16	3	3	3	3	3	3	2	2	3	3	2	3	33	4	4	4	4	5	5	5	5	6	5	5	5	57	3	3	3	3	1	2	4	3	3	3	3	3	3	3	40
1	6	4	4	4	4	3	4	30	2	3	3	3	3	2	2	3	3	3	2	2	31	6	5	6	6	5	5	5	6	6	6	6	6	68	3	3	3	3	3	3	4	3	3	3	3	3	3	3	43
1	1	2	4	2	2	3	2	17	2	3	3	3	3	3	3	3	3	3	2	2	33	6	6	6	6	4	5	5	6	6	4	5	5	64	4	4	4	4	4	4	4	4	4	4	4	4	4	4	56
1	1	3	3	3	3	3	3	20	3	3	3	2	4	3	1	2	2	2	1	3	29	5	5	5	5	5	5	5	5	5	4	5	4	58	2	4	3	2	3	1	4	3	3	3	3	3	3	3	40
2	2	3	3	3	3	2	2	20	3	2	3	3	3	2	3	3	3	2	3	3	33	3	4	4	5	5	5	4	4	4	4	4	4	50	4	3	2	3	4	3	4	4	4	3	4	4	3	3	48
1	1	2	4	2	1	2	3	16	2	2	3	2	2	3	2	3	2	3	2	3	29	4	3	4	4	5	5	5	4	5	3	5	5	52	2	2	2	2	2	2	4	4	3	2	3	3	4	3	38
1	2	3	3	3	2	2	4	20	3	4	2	3	2	2	2	2	4	3	2	4	33	5	5	3	2	5	5	5	2	5	6	2	5	50	2	2	2	3	2	2	2	2	4	2	2	2	2	2	31
1	1	1	1	2	1	1	1	9	3	4	4	3	3	3	1	4	3	3	3	3	37	6	6	5	5	5	5	6	5	6	4	6	6	65	2	2	2	2	2	2	1	4	4	4	2	2	4	4	37
1	1	4	3	3	3	3	3	21	3	2	2	3	3	3	3	2	3	3	3	4	34	5	6	4	5	4	6	6	4	5	4	5	5	59	3	4	3	3	4	2	4	4	4	4	3	3	4	4	49
9	6	5	5	5	3	4	4	41	3	3	3	3	3	3	3	3	3	3	3	3	36	5	5	5	5	5	5	5	5	5	5	5	5	60	5	5	5	5	5	5	5	5	5	5	5	5	5	5	70
1	1	3	4	2	2	1	2	16	2	3	2	2	1	2	3	3	3	3	3	3	30	3	3	2	1	4	5	5	5	5	5	2	5	45	2	2	2	2	2	2	2	2	2	2	2	2	2	2	28
1	2	3	3	2	1	4	3	19	3	3	2	2	3	3	2	3	2	3	2	3	31	4	5	6	6	6	5	4	6	6	5	6	5	64	3	2	2	2	2	2	2	2	2	2	2	2	2	3	30
2	2	3	4	3	2	4	3	23	3	3	3	3	3	3	3	2	2	2	2	3	32	7	6	6	6	7	7	7	5	7	7	6	7	78	3	3	3	4	2	2	4	4	4	3	3	5	5	5	50
1	2	4	4	4	4	4	3	26	2	4	3	3	3	3	3	3	3	3	3	3	36	6	6	6	6	6	6	6	6	6	6	6	6	72	3	3	4	3	2	2	4	4	4	4	4	4	4	4	49
1	2	3	3	3	2	2	2	18	3	3	2	3	4	2	1	4	3	2	1	4	32	6	5	3	3	7	3	3	2	6	4	5	5	52	2	2	2	2	2	4	2	2	2	2	2	2	2	2	30
2	2	4	4	3	3	3	3	24	4	3	4	4	3	4	3	3	3	4	3	3	41	6	4	5	5	5	5	3	6	6	5	6	6	62	4	4	4	4	4	4	4	4	3	3	4	4	3	3	52
1	2	4	3	3	3	3	3	22	3	3	3	3	3	3	3	3	3	3	3	3	36	5	5	5	5	5	5	5	5	5	5	5	5	60	4	4	4	4	4	4	4	4	4	4	4	4	4	4	56
1	2	4	3	1	2	2	2	17	3	3	2	2	3	2	2	3	2	3	3	3	31	5	5	4	4	4	4	5	4	5	5	4	5	54	3	4	2	3	2	4	4	4	3	2	2	4	4	3	44
1	2	4	3	2	3	4	2	21	3	4	4	4	3	3	3	3	3	3	3	3	39	4	4	4	4	4	4	4	4	4	4	4	4	48	3	2	3	3	3	3	3	3	4	4	3	4	4	4	46
2	6	5	5	5	5	4	4	36	3	3	3	3	3	3	3	3	3	3	3	3	36	5	5	5	5	5	5	5	5	5	5	5	5	60	4	4	4	4	4	4	4	4	4	4	4	4	4	4	56
3	2	5	5	5	1	3	3	27	2	2	2	2	2	2	2	2	2	2	2	2	24	4	4	4	4	4	4	4	4	4	4	4	4	48	3	3	3	3	3	3	3	3	3	3	3	3	3	3	42
1	2	4	4	4	4	4	5	28	3	3	4	4	4	4	4	4	4	4	4	2	44	7	7	7	7	7	7	7	7	7	7	7	7	84	5	4	5	5	4	4	4	4	4	4	4	5	5	5	62
2	3	5	5	3	1	4	3	26	3	2	4	4	4	4	4	3	3	3	4	4	42	5	6	7	7	7	5	5	6	5	5	7	6	71	5	5	5	5	5	5	5	5	5	5	5	5	5	5	70
1	2	4	4	4	3	3	3	24	4	4	4	4	2	3	3	4	4	4	4	2	42	5	6	6	6	6	7	6	7	7	4	7	5	72	4	2	4	4	4	4	4	4	4	5	5	5	5	5	59
2	2	2	3	3	3	3	3	21	2	2	3	3	3	2	2	3	3	2	3	3	31	3	3	3	3	3	3	2	3	3	3	2	3	34	3	3	3	3	4	3	3	4	3	3	3	4	4	3	46
1	2	4	3	3	4	3	4	24	3	3	3	3	2	3	2	3	3	2	3	2	32	5	3	5	5	4	5	5	6	5	4	5	5	57	4	4	4	4	4	3	3	4	4	4	4	5	4	5	56
1	3	3	3	2	2	3	1	18	3	3	4	4	3	4	3	2	4	4	2	3	39	5	5	2	5	1	4	4	4	6	5	1	6	48	2	2	2	2	3	3	3	3	3	4	3	4	4	4	42
1	2	5	5	5	3	5	5	31	3	4	4	4	4	4	4	4	4	4	4	4	47	6	7	5	7	7	7	7	7	7	7	7	7	81	5	5	5	5	5	5	5	5	5	5	5	5	5	5	70
2	3	4	4	4	4	4	4	29	3	3	3	3	3	3	3	3	3	3	3	3	36	6	5	5	6	6	6	6	6	5	5	5	5	66	4	4	4	4	4	4	4	4	4	4	4	4	4	4	56
1	6	4	3	3	2	3	4	26	3	3	3	3	3	3	3	3	3	3	3	3	36	6	6	5	6	6	6	5	6	5	6	5	6	68	4	5	4	4	3	4	4	3	4	3	4	4	3	4	53
1	2	4	4	3	2	3	2	21	2	3	3	2	3	3	2	3	3	3	3	3	33	5	5	6	6	5	5	6	6	6	6	6	6	68	4	4	3	4	4	4	4	4	4	4	4	4	4	4	55
2	3	4	4	4	4	4	4	29	3	3	3	3	3	3	3	3	3	3	3	3	36	6	6	6	6	6	6	6	6	6	6	6	6	72	4	4	4	4	5	5	5	5	5	5	5	5	5	5	66
2	3	3	3	3	2	2	2	20	3	3	2	2	2	2	2	4	2	4	3	2	31	4	6	6	6	5	5	5	6	6	6	4	6	65	4	2	3	3	3	3	3	3	3	3	4	4	3	4	45
1	2	2	4	2	1	2	2	16	4	3	2	4	2	3	2	4	2	3	3	4	36	4	4	4	4	4	4	4	4	4	4	4	4	48	4	4	4	4	4	4	4	4	4	4	4	4	4	4	56
1	1	1	1	1	1	1	1	8	3	3	3	3	3	3	2	3	3	3	3	4	36	6	6	6	6	6	6	6	6	6	6	6	6	72	5	5	5	5	5	4	4	5	5	3	3	4	5	5	63
1	1	3	4	2	2	2	2	17	4	4	4	4	3	4	3	4	4	3	4	3	44	5	5	4	6	6	3	3	6	4	4	6	6	58	3	3	3	3	3	3	3	3	3	3	3	3	3	3	42
1	1	3	3	3	1	3	1	16	3	2	3	3	1	3	3	2	3	3	3	4	33	4	3	6	5	2	5	5	4	5	4	7	3	53	4	3	3	4	5	2	4	4	4	3	4	5	4	5	54
3	4	5	3	4	2	4	1	26	3	2	3	3	3	2	3	2	3	3	3	3	33	5	4	4	5	4	6	6	3	6	4	4	5	56	5	5	5	5	5	5	4	4	4	4	4	4	4	4	62
3	4	5	5	4	3	4	5	33	3	4	3	3	3	3	2	4	3	4	3	3	38	5	6	6	5	6	6	5	5	6	6	6	6	68	3	3	3	4	3	4	3	4	4	4	4	4	4	4	51
1	2	4	3	2	2	3	3	20	3	3	3	4	3	3	3	3	3	3	3	3	37	5	5	5	5	4	4	4	5	4	4	4	5	54	4	4	4	4	4	4	3	3	4	3	3	3	4	4	51
2	3	4	5	3	1	4	1	23	3	3	3	3	3	3	3	3	3	3	3	3	36	4	4	4	4	4	4	4	4	4	4	4	4	48	3	4	4	4	4	4	4	4	4	4	4	4	4	4	55
1	1	3	3	2	2	3	2	17	3	3	2	2	3	3	3	4	2	3	2	3	33	4	5	5	5	5	5	4	4	5	3	5	5	55	3	2	2	2	3	2	2	2	3	2	2	2	4	3	34
2	2	5	4	3	2	4	4	26	3	3	4	4	3	3	3	3	4	4	3	3	40	5	5	6	5	5	5	5	5	5	5	5	5	61	4	4	5	5	5	4	5	5	5	5	5	5	5	5	67
2	1	5	4	3	3	3	3	24	3	3	3	3	3	2	2	3	3	3	2	3	33	4	4	4	4	4	4	4	4	4	4	4	4	48	3	3	3	3	3	3	3	3	3	3	3	3	3	3	42
2	3	3	3	3	2	2	2	20	2	2	3	2	2	3	3	2	2	3	2	2	28	3	4	3	3	4	3	4	3	4	3	4	4	42	2	2	2	2	2	2	2	3	2	2	2	3	2	3	31
2	3	4	4	4	4	4	4	29	3	3	3	3	3	3	3	3	3	3	3	3	36	6	6	6	6	6	6	6	6	6	6	6	6	72	4	4	4	4	4	4	4	4	4	4	4	4	4	4	56
1	1	4	4	3	4	4	4	25	3	3	3	3	3	3	3	3	3	3	3	3	36	6	6	6	6	6	6	6	6	6	6	6	6	72	3	3	3	3	3	3	3	3	3	3	3	3	3	3	42
1	1	2	1	1	1	3	3	13	3	3	3	3	2	4	4	3	3	3	2	3	36	4	4	3	2	3	4	4	4	5	4	4	5	46	2	2	2	2	2	2	3	3	3	3	3	3	3	3	36
3	2	4	4	4	3	4	3	27	4	4	4	4	2	4	4	4	4	4	4	4	46	6	6	6	6	6	6	6	6	6	6	6	6	72	4	4	4	4	4	4	4	4	4	4	4	4	4	4	56
1	3	4	4	2	4	4	4	26	3	3	3	3	3	3	3	3	3	3	3	3	36	5	5	5	5	5	5	5	5	5	5	5	5	60	4	4	4	4	4	4	4	4	4	4	4	4	4	4	56
1	1	4	3	3	3	3	3	21	3	3	3	3	3	3	3	3	3	3	3	3	36	4	4	4	4	4	4	4	4	4	4	4	4	48	3	3	3	3	3	3	3	3	3	3	3	3	3	3	42
1	1	1	3	1	1	3	3	14	3	3	3	4	4	4	3	3	3	3	1	3	37	4	4	7	6	4	4	6	6	6	7	7	5	66	1	1	1	1	1	4	1	1	1	1	1	1	1	1	17
1	4	4	4	4	2	4	3	26	3	3	3	3	3	3	3	3	3	3	3	3	36	6	6	6	6	6	6	6	6	6	6	6	6	72	4	4	4	4	4	4	4	4	4	4	4	4	4	4	56
9	2	4	4	3	2	4	5	33	4	4	4	4	4	4	4	4	4	4	4	4	48	7	7	7	7	7	7	7	7	7	7	7	7	84	5	5	5	5	5	5	5	5	5	5	5	5	5	5	70
1	3	3	3	3	3	3	3	22	3	3	3	3	3	3	3	3	3	3	3	3	36	4	4	4	4	4	4	4	4	4	4	4	4	48	3	3	3	3	3	3	3	3	3	3	3	3	3	3	42
2	2	4	3	2	2	2	3	20	2	2	2	2	2	2	2	2	2	2	2	2	24	4	4	4	4	4	4	4	4	4	5	5	5	51	3	3	3	3	3	3	3	3	3	3	3	3	3	3	42
2	2	4	4	4	2	4	4	26	3	3	3	4	3	4	3	4	3	4	3	3	40	6	6	6	6	6	6	6	6	5	6	6	6	71	4	4	4	4	4	4	4	4	4	4	4	4	4	4	56
1	2	3	3	3	3	3	3	21	2	2	2	2	2	2	2	2	3	3	3	3	28	5	5	5	5	3	5	5	5	5	5	5	5	58	4	4	4	4	3	3	3	3	3	3	3	3	3	3	46
1	2	3	2	1	1	1	1	12	3	3	3	2	2	2	2	3	3	3	2	2	30	4	4	5	6	5	5	5	6	6	4	5	6	61	3	2	2	2	2	2	2	2	2	1	1	1	1	2	25
6	4	5	4	4	1	5	3	32	3	4	4	4	3	3	3	1	4	4	4	4	41	6	6	7	7	6	6	2	5	5	5	5	7	67	5	5	5	5	5	3	2	4	5	5	5	5	5	5	64
1	2	3	3	3	3	3	3	21	3	3	3	3	3	3	3	3	3	3	3	3	36	4	4	4	4	4	5	4	4	4	4	4	4	49	3	3	3	3	3	3	3	3	3	3	3	3	3	3	42
2	1	4	3	3	3	3	3	22	3	2	2	3	3	3	2	2	2	3	3	2	30	5	5	5	5	5	5	5	5	5	5	5	5	60	4	4	4	4	4	4	4	4	4	4	4	4	4	4	56
1	1	3	2	2	1	2	2	14	2	2	2	2	2	2	2	2	2	2	2	2	24	3	3	3	3	3	4	3	3	4	4	4	4	41	3	3	3	3	3	3	2	2	2	2	2	2	2	2	34
3	2	5	5	5	4	5	5	34	3	3	3	3	3	3	3	3	3	3	3	3	36	5	5	5	5	4	4	4	4	4	4	4	4	52	4	4	4	4	4	4	4	4	5	5	5	5	5	5	62
4	4	4	4	4	4	4	5	33	3	4	3	4	3	4	4	3	3	3	3	3	40	5	6	6	6	5	5	5	5	6	5	6	5	65	4	4	4	4	4	5	4	5	4	5	4	5	4	5	61
3	3	5	3	5	2	3	3	27	3	3	3	3	3	3	2	3	2	2	4	2	33	6	4	6	4	4	7	7	6	7	5	5	7	68	5	5	5	3	3	3	4	4	4	4	4	4	4	4	56
1	2	4	2	2	1	1	1	14	2	2	2	2	1	2	2	2	2	2	2	2	23	4	5	4	3	3	3	4	4	3	3	3	2	41	3	3	3	3	4	4	4	3	4	3	3	3	4	3	47
3	3	4	4	4	3	4	3	28	1	1	1	1	4	2	2	1	2	3	1	4	23	4	3	1	1	1	6	5	1	4	1	1	1	29	3	4	3	3	4	4	3	3	4	4	4	4	4	4	51
1	3	4	3	3	3	3	3	23	2	2	2	2	2	2	2	2	2	2	2	2	24	4	4	4	4	4	4	4	4	4	4	4	4	48	3	3	3	3	3	3	3	3	3	3	3	3	3	3	42
3	1	2	2	1	1	2	1	13	2	3	3	3	3	3	3	3	3	3	3	2	34	4	4	4	4	4	4	4	4	4	4	4	4	48	3	3	2	2	1	3	4	3	3	3	3	3	3	3	39
2	3	4	4	4	2	3	3	25	3	3	3	3	3	2	3	3	2	3	3	2	33	4	4	4	4	4	4	4	4	4	4	4	4	48	4	4	4	4	4	4	4	4	4	4	4	4	4	4	56
4	3	4	3	2	1	3	3	23	3	2	3	3	2	3	2	3	2	3	2	3	31	3	4	3	4	4	3	4	3	4	5	5	3	45	3	3	3	3	4	3	3	3	3	3	4	3	3	4	45
4	2	4	3	3	3	4	4	27	4	3	2	3	3	3	2	3	3	4	2	3	35	4	5	4	5	4	3	3	5	4	3	3	4	47	4	4	4	4	3	4	4	4	4	3	2	4	4	3	51
1	2	2	3	3	1	3	2	17	2	1	3	4	4	3	2	2	4	3	2	4	34	4	4	4	4	4	4	4	4	4	4	4	4	48	3	3	3	3	4	4	4	4	4	3	3	3	3	4	48
1	1	1	2	1	1	2	3	12	2	3	3	3	3	3	3	3	2	2	2	3	32	4	4	5	5	5	5	5	5	5	4	4	4	55	4	4	4	4	3	3	4	4	3	4	4	3	4	3	51
4	4	3	3	3	3	4	4	28	3	3	3	3	3	3	3	3	3	3	3	3	36	4	4	4	4	4	4	4	4	4	4	4	4	48	3	3	3	3	3	3	3	3	3	3	3	3	3	3	42
1	4	4	4	4	2	4	4	27	3	3	3	3	3	3	3	3	3	3	3	3	36	4	5	3	4	5	4	3	5	5	5	5	5	53	4	4	4	4	5	5	4	4	4	4	4	4	4	4	58
1	1	4	4	3	3	4	3	23	4	4	4	4	4	4	3	4	4	4	3	3	45	5	6	7	7	7	7	7	7	7	7	7	7	81	5	5	5	5	4	5	4	5	5	5	5	5	5	5	68
1	1	4	4	4	4	4	4	26	3	3	3	3	2	3	2	3	4	3	3	3	35	7	6	6	6	6	6	6	6	5	5	6	6	71	4	4	4	4	4	4	3	5	3	4	4	5	4	4	56
1	5	4	4	3	5	5	5	32	4	3	3	4	2	3	4	3	3	3	3	3	38	7	4	5	6	6	6	6	6	6	4	6	5	67	5	4	4	5	5	4	5	4	3	5	4	3	4	4	59
5	2	1	4	4	3	4	4	27	3	2	3	2	3	3	4	3	3	2	3	2	33	5	4	6	4	4	3	6	4	5	4	5	5	55	4	3	4	5	2	3	4	4	3	2	2	3	2	4	45
1	2	4	4	4	4	4	5	28	4	2	3	3	3	3	3	3	4	4	4	4	40	4	4	4	4	4	4	4	4	4	4	4	4	48	3	4	4	4	4	4	4	4	4	4	4	4	4	4	55
1	1	5	5	5	5	5	5	32	4	4	4	4	4	4	4	4	4	4	4	4	48	7	7	7	7	7	7	7	7	7	7	7	7	84	5	5	5	5	5	5	5	5	5	5	5	5	5	5	70
2	2	5	5	5	4	5	5	33	4	4	4	4	4	4	4	4	4	4	4	4	48	7	7	7	6	6	6	7	6	6	6	6	7	77	4	5	4	5	4	5	4	5	5	5	4	5	5	5	65
2	2	5	5	5	5	5	5	34	4	4	4	4	4	4	4	4	4	4	4	4	48	7	7	7	7	7	7	7	7	7	7	7	7	84	5	5	5	5	5	5	5	5	5	5	5	5	5	5	70
2	2	5	5	5	5	5	5	34	4	4	4	4	3	3	3	3	3	3	3	3	40	6	6	6	6	6	6	6	6	6	6	6	6	72	4	4	4	4	4	4	4	4	4	4	4	4	4	4	56
1	3	4	4	4	3	4	4	27	3	3	3	3	3	3	3	3	3	3	3	3	36	5	5	5	5	5	5	5	5	5	5	5	5	60	4	4	4	4	4	4	4	4	4	4	4	4	4	4	56
2	6	5	5	4	2	4	2	30	4	4	4	4	4	4	4	4	4	4	4	4	48	7	7	7	7	7	7	7	7	7	7	7	7	84	5	5	5	5	5	5	5	5	5	5	5	5	5	5	70
1	1	3	3	3	3	3	3	20	2	2	2	2	2	2	2	2	2	2	2	2	24	4	4	4	4	4	4	4	4	4	4	4	4	48	3	3	3	3	3	3	3	3	3	3	3	3	3	3	42
1	2	4	4	4	3	4	4	26	3	3	3	3	3	3	3	3	3	3	3	3	36	5	5	5	5	5	5	5	5	5	5	5	5	60	4	4	4	4	4	4	4	4	4	4	4	4	4	4	56
2	1	2	2	2	2	1	1	13	2	2	2	2	2	2	2	2	2	2	2	2	24	4	4	4	4	4	4	4	4	4	4	4	4	48	3	3	3	3	3	3	3	3	3	3	3	3	3	3	42
1	2	2	2	2	1	2	4	16	2	3	3	3	2	2	2	3	3	2	3	2	30	4	5	5	4	5	4	5	4	7	6	5	5	59	2	3	2	3	3	2	3	3	2	3	3	2	3	3	37
2	3	2	2	2	2	2	2	17	3	3	3	3	3	3	3	3	3	3	3	3	36	5	5	5	5	5	5	5	5	5	5	5	5	60	4	4	4	4	4	4	4	4	4	4	4	4	4	4	56
2	2	5	5	5	5	5	5	34	4	4	4	4	4	4	4	4	4	4	4	4	48	7	7	7	7	7	7	7	7	7	7	7	7	84	5	5	5	5	5	5	5	5	5	5	5	5	5	5	70
2	3	4	4	4	1	3	2	23	3	3	3	3	3	3	3	3	3	3	3	3	36	6	6	6	6	6	6	6	6	6	6	6	6	72	4	4	4	4	4	4	4	4	4	4	4	4	4	4	56
1	4	3	5	1	1	1	1	17	3	3	3	3	4	3	4	3	4	4	4	3	41	7	7	6	6	7	7	7	7	7	7	7	7	82	5	5	5	5	5	5	5	4	5	4	5	4	5	4	66
1	2	3	3	4	2	2	2	19	2	2	3	4	3	3	2	2	2	1	1	2	27	3	4	3	4	3	4	3	3	4	4	4	4	43	3	3	3	3	3	3	3	3	3	3	3	3	3	3	42
1	3	5	5	5	2	5	5	31	4	4	4	4	4	4	4	3	3	3	4	2	43	4	4	4	7	6	7	7	5	5	5	5	5	64	5	5	5	5	5	5	5	5	4	4	4	4	4	4	64
1	1	4	5	3	2	3	4	23	3	3	3	3	3	3	3	3	3	3	3	3	36	5	5	5	5	5	5	5	5	5	5	5	5	60	4	4	4	4	4	4	4	4	4	4	4	4	4	4	56
3	2	4	4	4	4	4	4	29	3	3	3	3	3	3	3	3	3	3	3	3	36	6	6	6	6	6	6	6	6	6	6	6	6	72	4	4	4	4	4	4	4	4	4	4	4	4	4	4	56
1	2	4	3	3	1	4	3	21	3	3	3	3	3	4	3	3	4	3	2	2	36	2	4	4	4	2	4	2	4	4	2	4	3	39	3	3	3	3	2	2	2	4	4	3	3	3	3	3	41
2	3	4	4	4	4	4	4	29	3	3	3	3	3	3	3	3	3	3	3	3	36	5	5	5	5	5	5	5	5	5	5	5	5	60	4	4	4	4	4	4	4	4	4	4	4	4	4	4	56
2	2	4	5	4	2	4	4	27	4	3	4	2	3	3	2	2	3	3	3	3	35	5	4	5	4	5	4	5	5	5	5	5	5	57	4	4	4	4	3	4	4	4	4	4	4	4	4	4	55
1	2	4	4	3	3	3	3	23	3	3	2	3	3	3	2	3	3	3	2	3	33	4	5	5	5	4	4	4	3	4	4	5	4	51	2	3	2	3	2	3	2	3	3	3	3	4	3	2	38
1	1	1	1	1	1	1	1	8	3	3	3	3	3	3	3	3	4	4	4	4	40	3	3	4	4	4	4	4	4	4	5	5	3	47	4	4	4	4	2	2	4	4	3	3	4	4	4	2	48
2	5	4	3	4	4	4	4	30	3	3	3	3	3	3	3	3	2	2	3	3	34	5	5	4	5	5	5	5	4	5	5	4	5	57	4	5	4	4	4	4	3	4	3	4	4	4	4	4	55
1	2	4	3	3	3	3	4	23	3	3	4	4	3	3	4	3	4	4	4	3	42	5	6	6	6	7	5	5	6	5	5	6	6	68	3	3	3	3	4	3	3	3	4	3	4	4	4	4	48
1	1	1	3	1	1	2	2	12	3	3	3	3	3	3	3	3	3	3	3	3	36	5	5	5	5	5	4	4	6	6	5	5	5	60	3	4	4	4	3	3	3	3	3	3	4	4	4	4	49
1	2	4	2	2	1	1	1	14	3	3	3	2	2	3	3	3	3	4	4	3	36	6	6	6	6	7	7	7	3	7	5	4	6	70	3	2	2	1	3	2	4	2	4	4	3	4	3	3	40
1	1	5	3	3	5	3	2	23	2	4	2	4	1	4	2	1	4	4	2	1	31	7	7	7	7	4	4	4	3	6	3	6	6	64	5	5	5	5	5	5	5	5	5	5	5	5	5	5	70
2	3	5	5	5	4	5	5	34	3	3	3	3	3	3	3	3	3	3	3	3	36	6	6	6	6	6	6	6	6	6	6	6	6	72	4	4	4	4	4	4	4	4	4	4	4	4	4	4	56
1	2	3	3	3	3	3	3	21	3	3	3	3	3	4	3	2	3	3	2	3	35	5	4	6	6	5	5	6	4	6	4	5	6	62	3	3	2	3	2	2	3	3	3	3	3	3	3	2	38
1	1	3	3	3	3	3	3	20	3	3	3	3	3	3	3	3	3	3	3	3	36	6	6	6	6	6	6	6	6	6	5	6	6	71	4	3	4	4	3	4	3	4	4	4	4	4	4	4	53
4	3	5	1	5	1	5	5	29	4	4	4	4	4	4	4	4	4	4	4	4	48	7	7	7	7	7	7	7	7	7	7	7	7	84	5	5	5	5	5	5	5	5	5	5	5	5	5	5	70
1	3	4	4	3	3	3	3	24	3	3	3	3	3	3	3	3	3	3	3	3	36	5	5	5	5	5	5	5	5	5	5	5	5	60	3	3	3	3	3	3	3	3	3	3	3	3	3	3	42
3	2	2	3	2	2	2	2	18	4	4	4	4	4	4	4	2	4	4	4	4	46	7	7	7	7	7	7	7	7	7	7	7	7	84	4	4	4	4	4	4	4	4	4	4	4	4	4	4	56
2	2	4	4	2	2	3	3	22	3	3	3	3	3	3	3	3	3	3	3	3	36	6	6	5	6	5	6	6	4	6	6	4	6	66	4	4	4	4	4	4	3	4	4	3	4	4	4	4	54
1	2	4	3	2	2	2	3	19	3	3	3	3	3	3	3	3	3	3	3	3	36	5	5	5	5	5	5	5	5	5	5	5	5	60	3	3	3	3	3	3	3	3	3	3	3	3	3	3	42
1	2	3	2	3	2	4	3	20	3	3	3	3	2	3	3	3	3	3	3	2	34	5	5	5	6	5	5	5	4	5	4	5	5	59	3	4	4	3	3	4	4	4	4	2	3	4	4	4	50
5	3	5	5	5	5	5	5	38	4	4	4	4	4	4	4	4	4	4	4	4	48	7	7	7	7	7	7	7	7	7	7	7	7	84	5	5	5	5	5	5	5	5	5	5	5	5	5	5	70
1	2	3	3	3	3	3	3	21	3	3	4	4	4	4	3	2	4	4	4	4	43	4	4	4	4	4	4	4	4	4	4	4	4	48	3	3	3	3	2	3	3	3	3	3	3	3	3	3	41
1	2	3	1	2	1	3	4	17	2	3	3	3	3	3	3	3	3	2	3	4	35	5	5	4	7	7	7	7	7	7	7	7	7	77	3	3	4	3	4	3	3	3	3	2	2	2	2	2	39
4	3	1	2	2	1	2	2	17	3	3	3	3	2	3	3	3	3	3	2	4	35	5	6	6	7	5	5	5	7	5	5	4	5	65	2	2	2	2	3	1	4	5	5	5	3	3	4	3	44
1	2	2	3	2	1	4	2	17	3	3	3	3	3	3	3	3	3	3	3	3	36	4	4	4	4	4	4	4	4	4	4	4	4	48	4	4	2	3	4	2	3	4	2	3	4	2	3	4	44
1	1	2	2	2	1	2	2	13	3	3	1	3	4	4	3	3	3	3	2	1	33	3	3	5	5	4	5	5	5	5	5	5	5	55	2	2	2	2	2	2	2	2	2	2	2	2	2	2	28
1	4	3	4	4	3	3	3	25	3	3	3	3	3	3	3	3	3	3	3	3	36	6	5	6	5	6	6	6	6	6	6	6	6	70	4	4	4	4	4	4	4	4	4	4	4	4	4	4	56
2	1	3	3	2	1	3	3	18	4	4	3	2	2	4	3	4	2	3	2	3	36	7	6	6	6	7	5	5	4	7	5	4	7	69	1	1	1	1	1	1	3	1	1	1	1	1	4	1	19
1	1	2	1	1	1	1	1	9	3	2	3	4	3	4	3	2	3	3	1	3	34	2	3	5	5	3	3	5	5	5	3	5	4	48	2	2	2	2	1	1	2	2	2	2	2	4	3	2	29
1	1	2	2	1	1	1	1	10	4	4	3	2	4	3	3	4	4	4	3	3	41	5	5	4	5	3	5	5	6	5	6	5	5	59	2	2	2	2	2	2	2	2	2	2	2	2	2	2	28
1	2	4	3	3	3	3	3	22	2	2	2	2	2	2	2	2	2	2	2	2	24	4	4	4	4	4	4	4	4	4	4	4	4	48	3	3	3	3	3	3	3	3	3	3	3	3	3	3	42
1	2	4	4	4	3	4	4	26	3	3	2	3	1	2	3	2	2	2	3	2	28	6	6	6	5	6	7	7	7	7	7	6	4	74	4	4	4	4	2	2	4	4	4	2	2	2	5	4	47
1	3	4	3	2	2	2	2	19	4	4	4	4	4	4	4	4	4	4	4	4	48	5	5	5	6	4	5	4	5	7	5	7	5	63	4	4	4	4	4	4	4	4	4	4	4	4	4	4	56
1	2	3	2	2	2	3	4	19	4	4	4	4	4	4	4	4	4	4	4	4	48	7	7	7	7	7	7	7	7	7	7	7	7	84	3	3	3	3	3	4	3	4	4	4	4	4	4	3	49
1	2	4	3	3	3	3	4	23	3	4	4	4	4	4	4	4	4	4	2	3	44	6	6	6	6	6	6	6	6	6	6	6	6	72	3	2	3	2	2	4	2	4	4	2	2	3	2	3	38
1	1	4	3	3	2	3	3	20	4	2	2	3	2	3	3	3	3	3	3	3	34	6	6	6	6	6	6	6	6	6	6	6	6	72	4	4	4	4	2	2	2	2	2	2	2	2	2	2	36
2	2	4	3	3	3	4	4	25	4	4	4	4	4	4	4	4	4	4	4	4	48	7	5	5	6	5	5	5	5	5	5	5	5	63	4	4	3	4	3	3	4	4	4	3	4	4	4	4	52
6	5	5	5	3	2	5	5	36	3	3	3	3	2	3	3	3	3	3	3	3	35	4	4	4	4	4	4	4	4	4	4	4	4	48	4	3	2	4	3	4	2	4	2	3	4	3	4	2	44
3	4	4	3	3	3	3	4	27	2	3	3	2	3	3	3	3	3	3	3	3	34	5	5	5	5	5	5	5	5	5	5	5	5	60	4	3	4	4	4	4	4	4	4	4	4	4	4	4	55
1	1	5	5	5	1	5	5	28	3	3	3	3	3	3	3	3	3	3	3	3	36	5	5	5	5	5	5	5	5	5	5	5	5	60	4	4	4	4	4	4	4	4	4	4	4	4	4	4	56
2	2	4	1	1	1	4	1	16	4	3	4	4	4	3	3	2	3	3	3	3	39	4	6	7	6	4	5	5	5	4	4	6	6	62	5	5	4	4	5	5	4	4	4	4	4	4	4	4	60
1	3	4	3	4	2	3	2	22	3	3	3	3	3	3	3	3	3	3	3	2	35	5	6	6	6	5	6	6	6	6	6	5	6	69	4	4	4	4	4	3	3	4	4	4	4	4	4	4	54
2	2	5	5	5	1	5	4	29	3	3	3	3	3	3	3	3	3	3	3	3	36	6	6	6	6	6	6	6	6	6	6	6	6	72	4	4	4	4	4	3	4	4	4	4	4	4	4	4	55
1	1	2	2	2	2	2	2	14	3	3	3	3	3	3	3	3	3	3	2	2	34	3	3	5	4	4	4	4	4	4	4	4	4	47	5	4	2	3	3	3	3	3	3	2	3	3	3	3	43
1	2	4	3	2	4	4	3	23	3	4	4	3	3	3	3	3	4	4	3	3	40	5	5	4	5	5	6	6	5	4	5	4	5	59	4	3	4	3	2	4	3	4	3	4	3	3	3	4	47
6	2	5	5	5	5	5	5	38	4	4	4	4	4	4	4	4	4	4	4	4	48	7	7	7	7	7	7	7	7	7	7	7	7	84	5	5	5	5	5	5	5	5	5	5	5	5	5	5	70
2	3	4	3	3	3	3	3	24	3	3	3	3	3	3	3	3	3	2	3	1	33	4	4	4	4	4	4	4	4	4	4	4	4	48	4	4	4	3	4	4	4	4	4	4	4	4	4	4	55
1	2	4	4	4	4	4	4	27	3	1	3	3	3	3	2	2	3	3	2	4	32	5	2	4	4	2	5	3	3	6	3	5	1	43	4	4	4	4	3	4	3	4	4	4	4	4	4	4	54
1	1	5	5	5	5	5	5	32	4	4	4	4	4	4	4	4	4	4	4	4	48	7	7	7	7	7	7	7	7	7	7	7	7	84	5	5	5	5	5	5	5	5	5	5	5	5	5	5	70
1	2	3	1	1	1	1	1	11	1	2	2	1	2	2	3	3	2	2	3	3	26	2	3	3	4	4	4	5	5	4	1	3	3	41	2	3	3	2	2	3	4	3	2	3	2	3	3	2	37
1	2	3	3	2	2	3	2	18	2	2	2	2	2	3	2	2	2	2	2	2	25	4	5	5	5	5	5	5	5	5	5	5	5	59	3	4	3	3	4	3	3	3	3	3	3	3	3	3	44
2	2	4	4	4	2	3	3	24	3	3	3	3	3	2	2	3	3	3	3	3	34	4	4	4	4	4	4	4	4	4	4	4	4	48	3	3	3	3	3	3	3	3	3	3	3	3	3	3	42
1	1	2	3	2	2	2	2	15	2	2	2	2	2	2	2	2	2	3	2	2	25	3	3	2	6	3	3	3	2	3	3	2	3	36	2	2	2	2	2	2	2	2	2	2	2	2	2	2	28
1	1	3	2	2	1	2	3	15	3	3	3	3	3	3	3	3	3	3	3	3	36	4	4	3	3	4	4	4	4	4	4	4	4	46	3	3	3	3	3	3	3	3	4	4	4	3	3	3	45
1	4	4	4	3	2	4	4	26	3	2	1	3	2	3	3	2	3	2	2	3	29	3	3	5	5	2	4	3	5	5	5	4	3	47	3	3	3	3	3	3	3	3	3	3	3	4	4	3	44
2	4	4	3	4	4	4	4	29	2	2	2	2	3	3	3	3	3	3	3	3	32	4	4	4	4	4	4	5	4	5	5	5	5	53	2	2	2	2	2	2	2	2	2	2	3	3	3	3	32
1	1	4	4	4	2	3	2	21	3	3	3	3	3	3	3	3	3	3	3	3	36	6	6	6	6	6	6	6	6	6	6	6	6	72	4	4	4	4	4	4	4	4	4	4	4	4	4	4	56
1	4	2	3	3	1	3	1	18	4	4	4	4	3	3	4	4	3	3	4	4	44	6	6	6	6	6	6	7	5	6	6	5	7	72	4	2	2	2	4	3	4	4	4	4	4	4	4	4	49
5	4	3	3	3	3	3	3	27	3	3	3	2	2	2	3	3	2	3	3	3	32	4	4	5	5	4	4	4	5	5	4	5	5	54	3	3	3	3	4	3	3	4	3	3	3	3	4	3	45
1	1	4	4	2	2	4	2	20	4	4	3	4	3	3	3	4	4	4	3	4	43	7	7	4	5	7	5	7	4	7	7	7	7	74	2	2	2	2	3	4	5	5	5	3	2	3	3	4	45
2	2	4	4	4	3	5	5	29	4	4	4	4	3	4	4	4	4	4	4	4	47	4	6	4	4	4	4	4	4	5	4	4	4	51	3	3	3	4	3	3	4	4	4	4	4	4	4	4	51
1	1	3	3	3	3	3	3	20	3	3	3	3	3	3	2	3	3	3	2	3	34	4	4	5	5	4	5	5	5	5	4	5	5	56	3	3	3	3	3	3	3	3	3	3	3	3	3	3	42
1	1	2	3	3	2	3	3	18	3	3	3	3	3	3	3	3	3	3	3	3	36	5	5	5	5	5	5	5	5	5	5	5	5	60	2	2	2	2	4	4	3	3	3	3	3	3	3	3	40
1	2	3	2	2	1	2	3	16	2	2	2	2	2	2	3	2	3	3	2	2	27	4	5	6	5	5	5	5	4	5	5	4	5	58	4	2	2	2	2	2	4	2	3	2	2	2	2	3	34
1	1	4	3	3	2	3	4	21	3	3	3	3	3	3	3	3	3	3	3	4	37	3	4	3	4	3	4	4	4	5	3	4	5	46	3	2	3	2	2	2	2	3	3	3	3	3	4	4	39
1	1	3	3	2	2	2	2	16	3	3	3	3	3	3	3	3	3	3	3	3	36	5	5	6	6	5	5	5	6	6	5	6	6	66	3	2	3	3	3	2	2	3	3	3	3	3	3	3	39
1	1	3	4	4	2	3	2	20	3	3	3	3	3	3	4	4	3	3	3	4	39	6	6	7	7	6	6	6	7	5	6	6	6	74	4	5	5	5	4	4	4	5	4	4	4	5	4	5	62
1	2	5	5	5	2	4	3	27	4	3	3	3	3	3	3	3	3	3	3	3	37	4	4	4	5	6	6	5	5	6	5	4	4	58	4	4	4	4	4	4	4	4	4	4	4	4	4	4	56
1	3	4	2	2	2	2	2	18	4	4	4	4	4	4	3	2	4	3	2	4	42	5	5	5	6	7	6	5	6	5	5	7	5	67	3	3	4	4	5	5	5	5	2	3	2	4	4	5	54
2	2	5	5	5	5	5	5	34	1	3	3	3	3	3	3	3	3	3	3	3	34	5	5	5	5	5	5	5	5	5	5	5	5	60	5	4	4	4	4	4	4	4	4	4	4	4	4	4	57
1	4	5	5	4	2	3	3	27	1	2	2	3	4	4	2	2	3	3	3	2	31	4	6	6	5	4	5	5	5	6	5	5	5	61	4	4	3	4	3	4	4	3	3	3	4	4	4	4	51
1	2	3	4	2	2	3	3	20	3	3	3	2	3	3	3	3	3	3	3	3	35	5	6	5	7	5	5	5	6	6	6	5	5	66	4	4	3	4	4	4	4	4	4	4	4	4	4	4	55
1	1	4	3	3	2	3	5	22	4	4	4	4	2	3	3	4	3	3	3	4	41	6	6	6	6	6	6	6	6	6	6	6	6	72	3	3	3	3	4	3	4	4	3	3	3	3	3	3	45
1	1	2	2	2	2	2	2	14	3	3	4	4	3	3	3	4	3	3	3	4	40	5	5	5	5	5	5	6	6	6	5	6	6	65	3	4	3	4	3	4	3	4	4	4	3	3	4	3	49
1	1	3	3	2	1	3	3	17	2	2	3	3	2	3	3	3	3	3	3	3	33	5	4	5	5	4	4	4	5	4	5	5	4	54	3	3	2	2	2	2	3	4	4	3	3	3	4	3	41
6	3	4	4	4	4	4	4	33	3	3	3	3	3	3	3	3	3	3	3	3	36	7	7	7	7	7	7	7	7	7	7	7	7	84	4	4	4	4	4	4	4	4	4	4	4	4	4	4	56
1	1	2	4	3	2	4	4	21	3	3	3	3	3	3	3	3	3	3	3	3	36	5	5	5	5	5	5	5	5	5	5	5	5	60	4	4	4	4	4	4	4	4	4	4	4	4	4	4	56
1	3	3	2	2	2	4	4	21	3	4	4	3	3	2	2	4	2	3	3	3	36	4	5	5	5	5	4	5	5	5	5	5	6	59	3	3	2	3	3	3	3	3	4	4	3	3	4	3	44
2	1	3	3	3	3	3	3	21	3	3	3	3	3	3	3	3	3	3	3	3	36	5	5	5	5	5	5	5	5	5	5	5	5	60	4	4	4	4	4	4	4	4	4	4	4	4	4	4	56
2	2	4	4	5	4	4	4	29	3	4	4	3	3	3	4	3	3	4	3	3	40	6	7	5	6	6	6	5	6	7	6	6	6	72	4	4	4	5	4	3	4	4	4	3	4	4	4	4	55
2	4	4	5	3	2	3	2	25	3	3	3	2	2	3	3	4	4	4	4	4	39	5	5	6	7	5	5	5	7	6	5	6	5	67	4	4	4	4	4	4	4	4	4	4	4	4	4	4	56
1	2	4	3	2	2	2	4	20	3	2	3	3	3	3	4	2	3	4	4	3	37	5	5	5	5	5	5	5	5	6	5	5	5	61	2	2	2	2	2	2	4	4	4	4	3	2	4	4	41
2	3	4	2	3	3	3	3	23	2	2	2	2	2	2	2	2	2	2	2	2	24	4	4	4	4	4	4	4	4	4	4	4	4	48	3	3	3	3	3	3	3	3	3	3	3	3	3	3	42
1	1	2	3	1	1	1	1	11	2	3	3	3	3	4	4	2	3	3	2	3	35	5	5	5	5	5	5	5	3	6	5	4	5	58	2	2	2	2	2	1	2	2	3	3	2	2	2	2	29
1	2	4	3	1	1	3	4	19	3	4	4	4	4	3	3	4	3	4	4	4	44	5	5	6	6	6	6	6	6	6	6	6	6	70	4	3	4	4	3	3	3	3	3	3	4	4	4	4	49
2	2	4	4	3	2	3	4	24	3	4	4	3	3	3	3	3	3	3	3	3	38	7	7	7	7	7	6	6	7	6	6	6	6	78	3	2	2	2	3	2	2	4	4	4	2	4	4	4	42
1	6	5	5	5	4	5	5	36	4	4	4	4	4	4	3	4	2	3	4	4	44	7	7	7	7	7	7	7	7	7	7	7	7	84	4	5	5	3	5	1	5	3	5	4	3	4	3	5	55
1	2	4	4	3	2	4	3	23	2	3	3	3	3	3	3	3	3	3	3	3	35	4	5	2	6	6	5	5	5	5	6	4	6	59	3	2	2	2	4	2	2	3	4	3	4	3	4	4	42
1	2	4	4	3	3	4	5	26	3	2	3	2	2	1	2	2	2	2	2	2	25	3	3	4	4	4	4	4	3	4	4	3	3	43	3	2	2	2	2	1	2	4	3	3	3	4	3	4	38
1	1	4	4	4	4	4	4	26	3	3	3	3	3	3	3	3	3	3	3	3	36	5	5	5	5	5	5	5	5	5	5	5	5	60	4	4	4	4	4	4	4	4	4	4	4	4	4	4	56
1	1	5	3	2	2	3	3	20	3	2	3	3	3	3	2	3	2	2	2	3	31	4	4	5	5	5	6	5	4	4	4	4	4	54	5	4	5	5	5	5	5	5	4	4	4	5	5	5	66
1	2	4	3	2	2	3	3	20	3	2	4	3	3	3	4	2	3	3	3	4	37	3	4	5	5	4	5	5	4	5	5	5	5	55	3	3	3	3	3	3	3	3	3	4	3	3	3	3	43
1	2	4	4	4	3	4	4	26	3	3	3	3	3	3	3	3	3	3	3	3	36	5	5	5	5	5	5	5	5	5	5	5	5	60	4	4	4	4	4	4	4	4	4	4	4	4	4	4	56
4	2	4	4	4	4	4	4	30	3	3	3	3	3	3	3	3	3	3	3	3	36	6	6	6	6	6	6	6	6	6	6	6	6	72	4	4	4	4	4	4	4	4	4	4	4	4	4	4	56
4	3	3	3	3	3	3	3	25	3	3	4	3	3	3	3	3	3	3	3	3	37	5	5	5	5	5	5	5	3	5	5	5	5	58	4	4	4	4	4	4	4	4	4	4	4	4	4	4	56
9	3	4	4	4	2	4	2	32	4	3	4	4	4	3	4	3	3	3	4	3	42	6	6	6	6	6	6	6	6	6	6	6	6	72	5	5	5	5	4	5	4	4	4	4	4	4	4	5	62
1	1	2	2	2	2	2	1	13	3	3	3	3	2	3	2	3	3	3	3	2	33	3	3	3	5	3	3	3	5	3	3	3	3	40	2	2	2	2	2	2	2	2	2	2	2	2	2	2	28
1	4	2	4	2	1	1	4	19	3	4	4	4	4	3	4	4	2	3	3	3	41	7	7	6	7	7	7	7	7	7	7	7	7	83	2	2	2	4	4	2	4	4	4	4	2	4	4	4	46
1	1	3	3	2	2	3	3	18	3	2	3	3	3	2	2	2	3	3	3	3	32	5	5	5	5	5	4	4	4	4	4	5	5	55	3	4	4	4	2	4	4	3	4	4	4	4	4	4	52
1	1	1	1	1	1	1	1	8	3	4	3	3	2	2	2	4	3	3	4	2	35	7	7	7	7	7	7	7	7	7	7	7	7	84	2	2	2	2	2	2	2	2	2	2	2	2	4	4	32
1	1	2	3	2	2	2	2	15	3	3	3	3	3	3	3	3	3	3	3	2	35	4	4	4	4	4	4	4	4	4	4	4	4	48	3	3	3	3	2	2	2	2	4	3	3	3	3	4	40
1	1	4	3	2	2	3	2	18	3	3	3	2	3	2	3	3	3	3	2	3	33	5	5	6	6	5	5	5	6	5	5	5	7	65	3	3	3	3	3	2	3	3	3	3	3	3	3	3	41
1	2	3	4	3	2	3	3	21	3	3	4	4	3	3	3	3	3	3	2	3	37	5	5	4	4	4	5	5	6	5	4	5	5	57	2	2	2	3	3	2	2	3	4	3	3	3	3	3	38
1	1	3	2	1	1	1	1	11	2	2	2	2	2	2	2	2	2	2	2	2	24	4	4	4	4	4	4	4	4	4	4	4	4	48	3	3	3	3	3	3	3	3	3	3	3	3	3	3	42
2	2	3	3	4	3	3	3	23	3	4	4	4	4	4	3	3	3	3	4	4	43	5	4	6	5	6	6	6	5	7	5	5	7	67	3	2	3	3	3	2	3	4	4	4	2	3	2	3	41
1	2	4	4	4	2	4	2	23	3	2	3	3	4	4	3	3	3	3	3	3	37	6	6	6	6	6	6	6	6	6	6	6	6	72	4	4	4	4	4	4	4	4	4	4	4	4	4	4	56
1	2	4	3	3	2	2	3	20	3	3	3	3	3	3	3	3	3	3	3	3	36	4	4	4	4	4	4	4	4	4	4	4	4	48	3	3	3	3	3	3	3	3	3	3	3	3	3	3	42
2	3	3	3	2	4	3	4	24	3	2	4	4	3	3	3	3	3	3	3	3	37	6	6	6	4	4	5	5	5	5	5	4	7	62	3	3	3	3	3	3	3	4	4	3	3	3	3	3	44
3	5	4	4	3	3	4	4	30	3	3	3	3	3	3	3	2	3	3	3	3	35	3	4	5	5	5	4	5	4	5	4	5	4	53	4	4	3	4	3	3	4	4	4	4	4	4	4	4	53
1	1	2	2	2	2	2	2	14	3	3	3	3	3	3	3	3	3	3	3	3	36	6	7	5	5	7	7	7	3	7	7	5	7	73	2	2	2	2	2	2	2	2	2	2	2	2	2	2	28
1	2	2	3	1	1	2	2	14	3	3	3	3	3	3	3	3	3	3	3	3	36	5	5	5	5	5	5	5	5	5	5	5	5	60	3	3	3	3	3	3	3	3	3	3	3	3	3	3	42
2	6	4	3	3	2	4	4	28	3	3	3	3	3	3	3	3	3	3	3	3	36	5	5	5	5	5	5	5	5	5	5	5	5	60	4	4	4	4	4	4	4	4	4	4	4	4	4	4	56
1	2	5	5	4	2	4	4	27	4	4	4	4	2	3	4	4	3	4	4	4	44	5	5	5	5	5	5	5	5	5	5	5	5	60	5	5	5	5	5	5	5	5	5	5	5	5	5	5	70
3	2	4	5	4	3	4	4	29	3	4	4	4	3	3	3	4	3	3	3	2	39	7	7	7	7	7	5	6	5	6	6	6	7	76	3	3	3	3	3	3	3	4	4	4	4	3	3	4	47
1	2	3	3	3	3	3	3	21	3	3	3	3	3	3	3	3	3	3	3	3	36	6	6	6	7	6	6	6	4	5	6	6	5	69	3	3	3	3	3	3	3	3	3	3	3	4	4	4	45
1	2	4	3	2	2	3	2	19	2	3	3	3	2	3	1	3	3	2	2	3	30	4	4	3	5	5	4	4	4	5	4	4	4	50	3	4	3	3	3	3	3	3	3	3	3	3	3	3	43
3	5	3	3	3	3	3	3	26	3	3	3	3	4	3	3	2	3	3	3	2	35	3	3	3	3	3	3	3	3	4	3	3	4	38	3	3	3	3	3	3	3	3	3	3	3	3	3	3	42
3	3	4	4	4	4	4	4	30	3	4	4	4	4	4	4	4	2	3	4	4	44	7	7	7	7	7	7	7	7	7	7	7	7	84	5	5	5	5	5	5	5	5	5	5	5	5	5	5	70
3	4	5	3	3	1	3	3	25	2	2	2	2	2	2	2	2	2	2	2	2	24	4	4	4	4	4	4	4	4	4	4	4	4	48	4	4	4	4	4	4	4	4	4	4	4	4	4	4	56
1	1	3	2	1	2	3	2	15	3	4	3	2	4	3	3	4	3	3	3	3	38	5	4	4	4	6	5	5	6	5	4	4	6	58	2	4	3	2	2	4	3	2	2	2	2	3	3	3	37
1	1	3	2	2	2	3	3	17	3	2	2	3	3	3	3	3	3	3	3	3	34	5	5	5	6	5	5	5	5	6	4	5	5	61	3	3	3	3	3	4	4	4	4	4	4	4	4	3	50
1	1	3	3	2	1	3	1	15	3	3	3	3	2	2	2	1	2	3	2	2	28	6	6	6	6	6	5	5	6	6	6	5	4	67	3	3	3	4	3	3	3	2	3	2	3	3	3	3	41
2	1	3	3	2	2	2	3	18	2	4	3	3	3	2	3	3	3	3	3	3	35	5	6	6	5	5	5	5	4	5	5	4	5	60	3	4	3	3	2	2	4	3	4	3	3	3	3	4	44
1	2	5	5	3	3	3	4	26	4	3	3	3	3	2	3	2	3	3	2	3	34	5	5	6	5	5	5	5	5	6	6	4	5	62	4	3	4	4	4	5	5	5	5	5	4	4	5	3	60
2	3	4	4	4	1	4	1	23	3	4	3	3	2	2	3	4	3	3	3	2	35	4	6	7	7	6	6	6	6	6	6	6	6	72	3	4	4	4	3	2	3	4	4	4	4	4	4	3	50
1	3	4	2	3	1	1	1	16	2	2	4	1	2	2	3	2	3	3	3	3	30	5	3	5	5	4	4	4	4	4	3	6	3	50	4	4	3	4	4	2	3	4	4	3	3	4	4	3	49
1	2	4	3	3	3	3	3	22	2	3	3	3	2	3	3	4	2	2	2	2	31	4	4	5	5	4	4	4	4	4	4	4	4	50	3	3	3	3	3	3	3	3	2	2	3	3	2	3	39
1	2	3	5	3	2	3	3	22	3	3	3	3	3	3	3	3	3	3	3	3	36	7	7	7	7	7	7	7	7	7	7	7	7	84	5	5	5	5	4	5	4	5	5	5	5	5	5	5	68
1	1	3	2	1	1	3	3	15	3	3	3	3	4	4	3	4	2	3	3	4	39	5	5	5	7	7	5	5	7	5	5	5	5	66	4	4	4	4	4	4	4	4	4	4	4	4	4	4	56
1	3	2	2	2	2	2	4	18	3	3	3	3	4	3	3	4	4	3	3	3	39	5	5	6	6	6	6	5	7	6	5	6	7	70	3	2	3	3	4	5	5	5	4	3	4	5	4	5	55
1	1	2	2	2	2	2	2	14	3	3	2	3	2	3	2	3	2	2	3	2	30	4	6	3	3	5	5	5	3	6	6	4	6	56	2	2	2	2	2	2	2	2	2	2	2	2	2	2	28
4	2	5	4	3	3	3	3	27	3	1	2	3	2	2	3	1	3	4	4	4	32	4	4	4	4	1	2	1	1	4	4	4	1	34	3	3	3	3	4	4	2	4	4	2	2	3	3	2	42
3	3	3	3	3	2	4	3	24	3	4	3	3	2	4	2	4	2	3	2	1	33	3	3	4	5	3	5	6	5	4	5	4	7	54	2	2	2	3	3	1	3	2	4	4	2	4	4	3	39
1	1	4	5	3	1	3	2	20	4	4	4	3	4	2	3	4	3	4	2	4	41	7	7	7	7	7	7	7	7	7	7	7	7	84	3	4	3	3	3	2	3	4	5	2	3	4	4	5	48
2	2	4	4	3	2	3	3	23	3	4	4	4	3	4	3	4	4	4	4	2	43	6	6	6	7	7	6	6	7	7	7	6	6	77	2	2	2	2	3	4	4	4	4	3	3	3	4	3	43
1	1	5	4	2	3	3	4	23	2	3	2	3	2	3	3	3	3	3	3	3	33	3	5	4	7	6	4	4	6	6	4	5	5	59	2	2	2	2	3	3	1	4	3	3	3	2	4	4	38
2	5	5	3	4	4	4	4	31	3	3	3	3	3	3	3	3	3	3	3	3	36	6	6	6	6	6	5	5	6	5	6	5	5	67	5	5	4	3	4	5	4	4	4	4	3	4	4	4	57
1	2	3	3	3	3	3	4	22	4	3	4	4	3	3	3	3	3	3	3	4	40	6	6	6	6	5	6	5	6	6	6	5	5	68	3	3	3	3	3	2	3	3	3	4	4	3	3	4	44
1	1	4	3	3	2	3	4	21	2	3	3	3	2	3	2	3	3	3	2	3	32	5	5	6	6	5	5	5	4	5	5	4	5	60	2	2	2	2	2	2	4	3	3	2	2	2	3	4	35
1	2	2	2	2	2	2	2	15	2	2	2	3	4	4	3	3	3	3	2	4	35	5	5	5	5	7	6	5	4	6	6	6	5	65	3	2	2	2	2	2	2	2	2	2	2	3	4	3	33
1	4	4	3	2	2	3	2	21	3	4	2	3	2	3	3	4	3	3	3	2	35	6	6	6	6	6	6	6	6	6	6	6	6	72	3	3	4	3	3	3	3	4	4	3	4	4	4	4	49
1	1	2	2	2	1	2	2	13	2	4	3	3	3	2	3	2	3	3	2	4	34	4	4	3	3	4	5	5	3	5	3	4	5	48	2	2	2	2	2	2	2	3	3	3	2	2	2	2	31
2	3	2	2	2	1	2	2	16	3	4	4	4	3	3	3	3	3	3	3	3	39	5	5	2	2	3	3	3	1	5	5	4	5	43	3	3	3	3	3	3	5	3	4	4	4	4	4	3	49
1	1	3	4	2	1	2	2	16	2	2	2	3	3	4	3	3	3	3	2	3	33	5	5	4	5	4	4	4	5	6	5	4	5	56	2	1	2	1	2	1	1	4	3	2	2	4	4	3	32
1	1	3	2	2	1	1	1	12	2	2	3	2	2	2	2	2	2	2	2	3	26	2	3	4	5	2	4	2	4	4	2	5	2	39	3	3	3	3	2	2	2	3	2	2	2	2	2	2	33
1	1	2	1	1	1	1	1	9	3	2	3	3	4	2	2	2	2	2	1	4	30	4	5	6	6	4	4	4	5	6	4	5	4	57	1	2	1	1	1	3	2	2	3	4	2	3	4	2	31
1	1	3	3	2	2	3	3	18	2	3	3	2	3	3	3	2	3	2	3	3	32	4	4	4	5	5	4	4	5	4	5	5	5	54	2	3	3	2	3	3	3	3	3	3	3	3	4	2	40
1	2	5	2	3	1	1	1	16	3	3	3	4	2	3	3	3	3	3	3	3	36	6	6	5	4	5	4	4	4	5	5	5	5	58	3	3	3	3	3	3	3	3	4	3	3	4	4	4	46
1	2	4	4	4	2	3	4	24	2	2	3	4	2	3	2	2	2	2	2	2	28	5	5	5	6	6	6	6	4	6	6	3	6	64	3	3	4	3	2	4	3	4	3	4	4	3	3	4	47
1	1	2	4	2	2	2	2	16	2	2	3	3	2	3	3	2	4	4	2	4	34	6	4	3	2	4	4	4	2	5	3	5	3	45	3	4	3	3	3	4	5	4	4	4	3	3	4	3	50
1	1	3	4	2	2	4	4	21	3	3	3	3	2	3	2	3	3	3	3	3	34	4	4	4	4	4	4	4	4	4	4	4	4	48	3	3	3	3	3	3	3	3	3	3	3	3	3	3	42
2	1	4	4	4	2	3	3	23	3	3	3	3	3	3	2	3	3	2	3	3	34	6	6	6	6	6	6	6	7	6	6	6	6	73	3	4	3	3	4	4	4	3	3	3	4	3	4	3	48
2	3	4	4	4	3	4	4	28	3	4	4	3	4	4	4	4	3	4	4	3	44	6	5	6	5	4	5	4	6	4	5	4	6	60	4	3	4	3	4	3	5	3	4	3	4	5	3	4	52
4	4	3	2	2	1	2	3	21	3	4	4	4	3	3	3	2	3	3	3	3	38	4	4	5	6	6	5	5	5	6	5	5	5	61	2	2	2	2	2	2	2	1	2	2	3	2	2	3	29
1	1	4	4	4	4	4	4	26	3	3	2	3	3	3	3	2	3	3	2	3	33	5	5	5	3	4	4	4	4	4	4	4	4	50	3	3	3	3	3	3	4	4	3	4	3	4	3	4	47
5	1	1	3	1	1	2	3	17	3	4	3	3	2	2	3	3	4	3	3	3	36	4	5	6	5	3	5	6	5	4	5	6	5	59	3	4	4	3	4	2	3	4	4	2	3	3	4	3	46
1	1	3	1	1	1	3	1	12	2	2	2	2	3	3	3	3	3	3	3	2	31	4	4	4	4	4	4	4	4	4	4	4	4	48	3	3	3	3	3	3	3	3	3	3	3	3	3	3	42
1	1	3	3	3	3	3	3	20	4	4	4	4	4	3	3	3	3	3	3	3	41	5	5	5	5	5	5	5	5	5	5	5	5	60	4	4	4	4	4	4	4	4	4	4	4	4	4	4	56
1	2	4	4	3	3	4	4	25	3	4	3	3	2	3	3	4	4	2	2	3	36	6	6	5	5	7	5	5	4	6	4	4	6	63	4	4	4	3	2	2	3	3	3	3	3	3	2	2	41
1	1	3	3	2	3	3	3	19	3	3	3	3	3	2	3	3	3	3	3	3	35	5	5	5	5	5	6	6	6	6	6	6	6	67	3	3	3	3	3	3	3	3	3	3	3	3	3	3	42
4	3	4	5	3	1	3	3	26	3	3	3	4	3	4	3	3	3	3	3	3	38	4	5	5	4	4	4	3	4	4	4	3	4	48	4	4	3	4	3	4	4	5	3	4	3	4	5	4	54
2	4	5	5	4	2	5	2	29	2	3	3	3	4	2	2	3	3	3	3	3	34	4	5	5	7	5	4	4	4	4	4	4	4	54	4	5	4	5	5	5	5	3	3	3	4	3	4	4	57
1	2	3	3	4	3	3	3	22	3	3	3	3	2	3	3	2	3	3	3	3	34	4	4	6	6	4	6	6	6	5	5	4	6	62	3	3	3	3	3	3	3	3	4	3	3	3	3	4	44
1	4	4	3	3	2	3	3	23	3	3	3	3	3	3	3	3	3	3	3	3	36	5	5	5	5	5	5	5	5	5	5	5	5	60	4	4	4	4	3	3	4	4	4	3	3	3	3	4	50
2	2	4	2	2	1	1	1	15	3	4	3	3	2	4	3	4	4	4	2	2	38	6	6	7	7	7	5	5	7	5	6	6	5	72	4	4	3	2	3	4	4	2	4	2	2	2	4	2	42
1	2	2	2	2	1	2	3	15	3	3	2	2	2	3	3	3	3	3	3	3	33	6	7	7	7	7	5	5	7	6	7	7	7	78	2	2	3	2	2	2	4	4	4	4	4	4	4	4	45
1	1	2	3	2	3	2	4	18	3	4	3	3	2	3	3	2	3	3	2	3	34	6	6	6	7	6	5	4	5	6	5	4	5	65	2	3	3	3	2	3	3	3	3	3	3	4	3	4	42
1	1	4	4	4	3	4	3	24	3	4	3	3	2	3	3	4	2	3	3	3	36	6	6	6	6	6	6	7	4	7	5	4	6	69	4	4	4	4	4	4	4	4	4	4	4	4	4	4	56
1	2	3	3	3	3	3	3	21	3	3	3	3	3	3	3	3	3	3	3	3	36	6	5	5	6	5	6	6	6	6	6	6	6	69	4	3	3	4	3	4	4	4	3	3	3	3	3	3	47
1	4	3	4	4	2	3	2	23	3	4	4	4	3	4	4	4	4	4	3	2	43	5	7	5	5	5	6	6	6	5	5	6	5	66	3	3	4	4	3	2	4	4	4	4	4	4	4	4	51
4	2	2	1	1	1	2	3	16	2	3	2	2	2	2	3	3	3	3	2	4	31	4	5	4	4	4	6	6	3	7	4	4	7	58	3	3	3	3	3	2	2	2	3	2	3	2	3	3	37
1	2	3	3	2	2	3	3	19	3	1	2	3	2	3	2	2	2	2	2	4	28	3	1	5	5	3	4	2	3	5	4	5	1	41	2	2	2	2	2	3	4	4	4	3	4	3	3	3	41
2	3	5	5	5	5	5	5	35	4	4	4	4	4	3	3	3	3	3	3	4	42	6	6	6	6	5	6	6	5	4	4	5	6	65	5	5	5	5	5	5	5	5	5	5	5	5	5	5	70
1	2	3	2	3	3	3	3	20	2	2	3	2	3	2	3	3	2	2	2	2	28	5	5	5	5	5	5	5	5	5	5	5	5	60	3	3	3	3	3	3	3	3	3	3	3	3	3	3	42
1	3	4	3	4	3	3	4	25	3	4	4	4	4	4	4	4	4	4	3	2	44	4	4	7	7	7	7	7	7	7	7	7	7	78	5	5	4	4	5	4	4	4	4	4	4	4	4	4	59
2	6	3	4	2	2	2	2	23	3	3	2	3	2	3	2	4	2	2	2	2	30	4	6	3	3	5	5	5	5	5	5	5	5	56	2	2	2	2	2	2	2	2	2	2	2	2	2	2	28
3	3	3	3	3	3	3	3	24	2	2	3	2	3	3	2	3	2	2	2	2	28	5	5	6	5	5	5	5	6	5	5	6	5	63	2	2	2	2	2	2	2	2	2	2	2	2	2	2	28
1	6	5	5	3	3	4	3	30	3	3	3	3	3	3	3	3	3	3	3	3	36	5	5	5	5	5	5	5	5	5	5	5	5	60	4	4	4	4	4	4	4	4	4	4	4	4	4	4	56
8	4	4	4	3	3	3	3	32	3	3	2	3	3	3	2	2	3	4	2	3	33	6	6	6	6	6	5	6	5	6	6	6	6	70	3	4	3	3	4	2	3	4	4	2	3	3	3	3	44
2	2	3	4	3	2	4	3	23	3	4	4	4	1	3	2	4	3	4	2	3	37	5	6	4	5	7	6	5	3	6	7	4	6	64	4	3	5	4	5	5	4	3	4	5	3	5	4	5	59
1	1	1	1	1	2	4	3	14	2	2	2	2	2	2	2	2	2	2	2	2	24	4	4	4	4	4	4	4	4	4	4	4	4	48	2	2	2	2	2	2	2	2	2	2	2	2	2	2	28
2	6	5	5	5	5	5	5	38	4	4	4	4	4	4	4	4	4	4	4	4	48	7	7	7	7	7	7	7	7	7	7	7	7	84	5	5	5	5	5	5	5	5	5	5	5	5	5	5	70
1	1	3	3	3	3	3	3	20	2	2	2	2	2	3	4	2	4	2	2	3	30	3	3	3	3	3	3	3	3	3	3	3	3	36	2	2	2	2	2	2	2	2	2	2	2	2	2	2	28
1	2	4	3	3	3	4	4	24	3	3	3	3	3	3	3	3	3	3	3	3	36	4	4	4	4	4	4	4	4	4	4	4	4	48	4	4	4	4	4	4	4	4	4	4	4	4	4	4	56
1	3	4	3	3	2	4	4	24	3	3	3	3	3	3	3	3	3	3	3	3	36	4	4	4	4	4	4	4	4	6	5	4	5	52	4	4	4	4	4	4	4	4	4	4	4	4	4	4	56
2	2	4	4	4	4	3	2	25	3	3	3	3	3	3	3	3	3	3	3	3	36	5	5	5	5	5	5	5	5	5	5	5	5	60	4	4	4	4	4	4	4	4	4	4	4	4	4	4	56
1	2	3	3	3	3	3	3	21	3	4	4	4	3	2	3	4	3	2	3	2	37	6	6	6	7	7	7	6	7	6	5	5	6	74	4	4	4	4	4	4	4	4	4	4	4	4	4	4	56
1	2	5	3	3	3	3	3	23	3	3	3	3	3	3	3	3	3	3	3	3	36	4	4	4	4	4	4	4	4	4	4	4	4	48	3	3	3	3	3	3	3	3	3	3	3	3	3	3	42
1	1	3	3	3	2	3	2	18	2	3	2	3	3	3	2	2	3	3	2	2	30	5	6	5	5	5	5	5	5	5	5	5	5	61	3	2	2	3	2	3	3	4	3	2	2	2	2	2	35
1	2	3	3	3	3	3	3	21	4	4	2	3	3	4	4	4	4	4	4	3	43	6	6	5	6	6	5	6	5	6	6	4	7	68	3	4	4	4	4	3	4	4	4	4	4	4	4	4	54
1	3	3	3	3	3	3	3	22	2	2	2	2	2	2	2	2	2	2	2	2	24	4	4	4	4	4	4	4	4	4	4	4	4	48	3	3	3	3	3	3	3	3	3	3	3	3	3	3	42
1	2	3	4	3	3	3	3	22	4	3	3	4	3	4	4	4	3	3	2	3	40	6	6	6	6	6	6	6	6	6	6	6	6	72	4	4	3	4	4	4	3	4	4	4	4	4	4	4	54
2	3	3	3	3	3	3	3	23	3	3	3	3	4	3	3	2	2	2	2	3	33	5	4	4	4	5	5	5	4	5	4	3	4	52	3	3	3	3	4	3	3	3	3	3	3	3	3	3	43
1	2	4	4	3	3	4	3	24	2	4	4	3	3	3	2	2	2	3	2	2	32	5	5	4	4	4	7	7	4	6	3	4	5	58	2	2	2	2	3	3	3	3	3	3	4	3	3	3	39
1	3	4	4	4	3	3	3	25	3	3	3	2	2	3	3	3	2	3	3	3	33	4	4	4	4	4	6	6	5	6	6	5	6	60	4	4	4	3	4	4	4	4	4	4	4	4	4	4	55
1	2	2	3	2	1	3	3	17	2	4	3	3	2	2	2	4	2	2	2	2	30	4	4	4	4	4	5	5	5	6	5	4	5	55	2	2	2	2	2	2	2	2	2	3	3	3	3	3	33
1	5	3	3	3	3	3	3	24	3	3	3	3	3	3	3	3	3	3	3	3	36	4	4	5	5	5	4	4	6	5	4	4	4	54	3	3	3	3	4	3	3	3	3	3	3	3	3	3	43
3	2	4	3	4	2	3	4	25	4	4	4	4	3	2	2	4	3	2	3	4	39	7	7	7	7	7	7	7	6	7	5	7	7	81	4	4	4	4	5	4	4	4	4	4	4	4	4	4	57
1	3	4	3	3	3	3	3	23	2	2	3	3	3	2	2	2	2	3	3	3	30	5	5	6	6	5	5	5	4	4	4	4	4	57	3	4	3	3	4	3	4	4	4	4	3	4	4	4	51
1	2	4	4	4	1	3	3	22	2	2	3	3	1	2	4	3	2	3	3	2	30	4	5	7	6	4	4	4	7	4	3	7	4	59	3	3	3	3	3	3	3	3	3	3	3	3	3	3	42
1	3	3	5	3	1	3	3	22	3	4	4	4	4	3	3	4	4	4	3	3	43	7	6	7	7	7	5	4	7	7	7	7	7	78	3	4	2	3	3	2	3	3	4	3	3	3	3	3	42
1	1	3	3	3	3	3	3	20	3	2	2	2	3	3	3	3	3	3	3	3	33	4	5	5	5	4	5	5	5	6	6	6	6	62	3	3	3	3	3	3	3	3	3	3	3	3	3	3	42
1	1	5	5	4	2	5	4	27	4	3	4	4	4	4	4	4	4	3	3	4	45	7	7	7	7	7	7	7	7	7	7	7	7	84	4	4	4	4	3	4	4	5	5	5	5	5	5	5	62
1	4	4	4	4	4	4	4	29	3	3	3	3	3	3	3	3	3	3	3	3	36	5	5	5	5	5	5	5	5	5	5	5	5	60	4	4	4	4	4	4	4	4	4	4	4	4	4	4	56
1	3	5	3	3	3	3	3	24	3	2	3	2	2	2	3	3	3	2	3	4	32	4	4	6	5	5	4	5	5	6	4	4	6	58	4	4	3	4	4	3	5	4	3	4	4	5	5	4	56
4	4	5	5	5	5	5	5	38	4	4	4	4	4	4	4	4	4	4	4	4	48	7	7	7	7	7	7	7	7	7	7	7	7	84	5	5	5	5	5	5	5	5	5	5	5	5	5	5	70
1	2	3	3	3	3	3	3	21	3	3	3	3	2	2	3	3	3	3	2	4	34	4	4	5	5	4	5	4	4	6	4	5	4	54	2	2	2	2	3	3	4	3	3	3	3	3	3	3	39
1	1	3	3	2	1	3	2	16	4	4	3	3	3	4	3	4	2	2	2	3	37	5	5	6	7	5	6	5	6	7	4	5	5	66	3	4	3	4	4	3	3	3	4	4	4	3	4	3	49
2	2	3	3	3	3	3	3	22	2	3	3	3	3	3	4	4	3	2	2	4	36	4	4	4	4	4	4	4	4	4	4	4	4	48	3	3	3	3	3	3	3	3	3	3	3	3	3	3	42
1	1	4	4	3	2	4	3	22	3	4	4	4	2	2	3	4	4	3	3	3	39	5	5	6	6	4	6	6	6	6	6	6	6	68	3	3	3	3	3	3	4	4	3	3	4	4	4	4	48
1	1	2	2	2	2	2	2	14	2	4	3	3	2	2	2	3	3	2	3	2	31	5	5	5	6	5	6	5	5	6	5	4	5	62	3	3	3	3	3	3	3	3	3	3	3	3	3	3	42
1	3	4	4	4	2	3	3	24	4	4	2	2	2	3	3	4	3	3	1	3	34	4	4	4	3	4	5	6	3	7	4	1	7	52	5	5	5	5	5	5	5	5	5	5	5	5	5	5	70
2	2	4	4	3	3	3	3	24	2	4	3	3	2	2	2	3	3	3	2	2	31	5	6	5	6	6	6	6	6	6	6	6	6	70	2	4	2	2	3	2	3	4	4	2	3	4	4	3	42
1	2	4	1	1	1	1	1	12	3	2	3	2	3	3	3	2	3	3	2	3	32	4	4	6	6	3	4	4	5	4	4	6	4	54	4	4	4	4	4	4	4	3	4	2	4	3	2	2	48
1	2	3	4	4	2	2	4	22	2	3	3	2	2	3	2	3	2	3	3	3	31	4	4	3	5	3	5	5	3	4	4	4	4	48	3	3	3	2	3	3	3	2	4	4	3	2	3	3	41
2	2	4	4	3	2	4	3	24	3	3	2	3	2	3	3	3	3	2	3	2	32	7	7	7	7	6	6	6	6	6	6	6	6	76	4	4	4	4	3	2	4	4	4	4	4	4	4	4	53
1	2	3	1	1	1	1	1	11	2	3	2	2	2	2	2	3	2	2	2	3	27	4	5	5	6	7	7	6	5	6	5	5	6	67	2	4	2	3	3	1	3	4	3	2	4	2	4	1	38
1	3	3	3	3	1	3	3	20	3	2	3	4	3	2	2	2	3	3	1	2	30	4	4	5	5	4	6	5	5	5	4	5	5	57	3	3	3	3	3	3	3	3	3	3	3	3	3	3	42
1	1	3	1	3	1	2	1	13	3	2	2	3	2	3	2	1	3	3	2	4	30	1	2	5	5	1	3	3	1	4	1	4	2	32	2	3	3	3	4	4	2	2	4	2	2	3	2	3	39
1	2	3	3	2	2	3	1	17	3	2	2	2	3	2	3	2	2	2	2	2	27	5	5	5	5	6	4	3	3	4	4	4	4	52	3	3	3	3	2	3	3	2	3	2	3	2	3	3	38
1	3	2	2	2	2	2	3	17	3	3	3	3	3	3	3	3	3	3	3	3	36	6	6	6	6	6	6	6	6	6	6	6	6	72	3	4	3	3	3	3	3	3	2	4	2	4	2	4	43
1	2	4	4	3	2	4	4	24	3	3	3	3	3	3	3	3	3	3	3	3	36	6	6	6	6	6	6	6	6	6	6	6	6	72	4	4	4	4	4	4	4	4	4	4	4	4	4	4	56
1	2	5	4	3	2	4	3	24	3	4	2	2	2	2	3	4	3	2	3	2	32	4	5	6	7	7	7	7	7	5	5	5	5	70	3	3	3	3	4	4	3	3	3	3	3	3	3	3	44
3	3	4	3	3	3	4	4	27	2	2	3	3	4	3	3	2	3	2	2	4	33	6	6	7	7	7	4	4	7	6	5	7	4	70	3	4	3	4	3	4	4	4	4	4	4	4	4	4	53
2	3	4	5	3	2	5	5	29	4	4	4	4	4	2	2	4	4	4	4	4	44	7	5	5	4	4	7	7	7	7	7	4	7	71	3	3	4	4	3	3	3	3	5	4	5	4	4	4	52
1	1	2	2	2	2	2	2	14	2	4	3	2	4	3	3	4	2	1	2	3	33	6	6	7	7	6	6	6	7	7	5	5	6	74	4	4	4	4	4	3	3	3	4	3	2	2	4	4	48
2	2	3	3	3	3	3	3	22	3	3	3	3	3	3	3	3	3	3	3	3	36	7	7	3	7	7	5	5	5	5	5	5	5	66	4	4	4	4	4	4	4	4	4	4	4	4	4	4	56
1	2	4	4	4	2	4	3	24	3	2	4	4	3	3	3	4	3	4	4	3	40	6	5	6	6	6	6	6	5	6	6	6	5	69	4	4	4	3	4	4	4	4	4	4	4	4	4	4	55
1	2	4	4	3	2	3	3	22	2	4	4	4	3	2	2	4	4	4	4	3	40	7	7	7	7	7	7	5	7	7	7	7	7	82	4	5	5	3	5	4	5	5	5	3	5	5	5	5	64
1	2	3	3	2	1	3	3	18	3	3	3	3	3	2	2	3	2	3	2	4	33	4	4	4	4	4	4	4	4	4	4	5	4	49	3	3	3	3	3	3	3	3	3	3	3	3	3	3	42
1	1	4	3	2	1	2	2	16	3	2	2	3	2	2	3	3	2	3	3	2	30	3	5	2	2	3	3	3	2	2	2	2	3	32	4	2	4	2	4	2	2	4	4	4	4	4	4	4	48
1	1	3	2	2	1	2	2	14	3	2	4	4	4	4	4	2	3	3	3	3	39	5	4	6	6	6	6	6	6	6	6	6	6	69	3	2	2	2	2	2	2	2	2	2	2	2	3	3	31
2	1	4	2	2	1	2	2	16	3	3	4	4	3	2	3	3	3	3	3	3	37	5	5	5	5	5	6	5	5	5	5	5	5	61	3	3	3	3	3	3	3	3	3	3	3	3	3	3	42
1	2	3	4	4	1	3	3	21	3	3	3	3	3	3	3	3	3	3	3	3	36	5	5	5	5	5	5	5	5	5	5	5	5	60	4	4	4	4	4	4	4	4	4	4	4	4	4	4	56
1	1	4	3	2	1	3	2	17	3	3	2	3	1	4	2	4	4	4	4	4	38	5	7	2	1	4	6	6	1	7	5	1	7	52	4	4	3	4	5	3	3	4	4	4	4	4	5	5	56
1	1	3	3	3	3	3	3	20	2	2	2	2	2	2	2	2	2	2	2	2	24	4	4	4	4	4	4	4	4	4	4	4	4	48	3	3	3	3	3	3	3	3	3	3	3	3	3	3	42
1	1	2	2	2	2	2	2	14	3	3	4	4	4	4	4	3	4	4	3	4	44	5	5	3	3	5	7	7	1	7	1	1	7	52	4	4	4	2	2	2	4	4	4	4	4	4	4	4	50
1	2	4	4	4	4	4	4	27	4	4	4	4	3	4	4	3	4	4	4	3	45	6	6	6	6	6	6	6	6	6	6	6	6	72	4	4	4	4	3	3	4	4	4	4	4	4	4	4	54
1	2	4	4	3	3	3	4	24	3	3	2	2	2	2	2	2	2	2	3	2	27	5	5	4	4	5	5	4	4	5	4	4	4	53	3	3	4	4	4	4	4	3	4	3	4	4	4	4	52
1	1	2	2	2	1	2	2	13	2	3	3	2	2	3	2	3	2	3	2	3	30	5	4	4	5	4	5	5	3	5	4	3	5	52	3	4	4	4	4	3	4	4	4	3	2	3	4	3	49
1	2	5	5	5	5	5	5	33	3	4	4	4	3	3	3	4	3	3	3	3	40	6	5	6	6	5	5	5	5	6	5	5	6	65	4	4	4	4	3	4	4	4	4	4	4	4	4	4	55
7	3	4	3	3	3	3	3	29	3	3	3	3	4	4	4	4	4	4	4	4	44	5	5	5	5	5	5	5	5	5	5	5	5	60	3	3	3	3	3	3	3	3	3	3	3	3	3	3	42
2	3	3	3	3	2	3	3	22	3	3	4	4	3	3	3	3	2	3	3	2	36	6	7	6	6	6	6	6	5	7	6	6	6	73	4	4	3	3	3	5	4	3	4	3	4	4	4	3	51
1	2	2	1	1	1	2	2	12	3	3	4	3	3	3	4	4	3	3	3	2	38	6	6	5	6	6	7	7	5	7	6	6	7	74	3	4	3	4	3	3	3	3	3	3	3	3	3	3	44
1	2	4	4	4	3	4	4	26	3	4	3	4	1	3	3	4	4	4	3	4	40	6	6	3	2	6	7	7	3	7	7	3	7	64	3	4	3	3	4	3	3	4	4	4	4	4	4	4	51
2	2	4	4	3	3	4	4	26	3	3	3	3	3	3	3	3	2	2	2	2	32	4	4	4	4	4	4	4	4	4	4	4	4	48	3	3	3	3	3	3	3	3	3	3	3	3	3	3	42
1	4	4	5	3	2	3	4	26	3	1	2	4	1	2	3	2	2	3	2	2	27	4	4	1	1	4	4	2	1	7	4	1	1	34	3	1	1	2	3	1	1	4	4	2	4	3	3	4	36
2	3	4	2	2	2	2	2	19	3	4	4	2	2	2	2	3	3	3	4	3	35	4	6	4	4	4	5	5	5	5	4	4	5	55	5	5	5	5	5	3	5	3	3	3	3	3	3	3	54
1	2	3	3	2	3	2	3	19	3	2	4	3	4	3	3	3	3	3	3	4	38	4	5	5	5	5	6	5	4	6	5	4	5	59	3	2	2	2	2	2	3	3	3	3	2	3	4	3	37
1	3	5	2	2	2	2	2	19	3	3	3	3	3	3	3	3	3	3	3	3	36	5	5	5	5	5	5	5	5	5	5	5	5	60	4	4	4	4	4	4	4	4	4	4	4	4	4	4	56
1	2	4	4	4	4	4	3	26	3	4	4	4	4	3	4	4	4	4	4	3	45	6	6	3	3	6	5	4	3	7	5	2	5	55	4	4	4	4	3	4	4	4	4	4	4	4	4	4	55
1	2	2	2	3	3	3	2	18	2	2	3	2	3	2	3	3	3	2	2	3	30	5	4	3	4	4	4	4	4	4	4	4	4	48	2	3	3	3	3	2	3	3	3	3	3	4	3	4	42
1	1	3	3	3	3	3	3	20	3	1	1	1	3	3	3	1	3	3	1	3	26	4	4	4	4	4	4	4	4	4	4	4	4	48	3	3	3	3	4	4	4	4	4	4	4	4	4	4	52
2	2	3	3	3	2	2	3	20	3	3	2	3	3	3	3	3	3	3	3	3	35	6	4	4	5	5	5	6	4	6	6	4	6	61	3	3	3	3	4	2	3	3	4	3	3	2	3	3	42
2	3	4	4	2	1	3	3	22	2	2	2	2	3	2	3	3	2	2	3	2	28	7	7	7	7	4	7	7	7	7	3	7	6	76	5	5	2	4	3	5	3	5	3	5	3	4	3	4	54
1	2	3	1	1	1	1	1	11	2	3	3	3	2	4	3	2	2	3	3	1	31	5	3	4	2	5	5	4	2	6	6	3	5	50	3	4	4	2	2	2	4	4	4	2	2	2	4	3	42
1	1	2	3	2	3	3	4	19	3	3	3	3	3	3	3	3	3	3	3	3	36	4	4	4	4	4	4	4	4	4	4	4	4	48	3	3	3	3	3	3	3	3	3	3	3	3	3	3	42
1	3	3	3	3	3	4	3	23	3	3	4	3	2	2	2	2	3	3	3	4	34	5	5	4	4	4	6	6	3	6	4	4	5	56	3	3	3	3	3	3	3	3	3	3	3	3	3	3	42
2	3	4	4	3	3	3	3	25	3	3	3	3	3	3	3	3	3	3	3	3	36	4	4	4	4	4	4	4	4	4	4	4	4	48	3	3	3	3	3	3	3	3	3	3	3	3	3	3	42
1	1	4	2	3	3	4	3	21	3	2	3	3	4	3	3	3	2	3	3	4	36	4	4	4	4	4	4	4	4	4	4	4	4	48	3	3	3	3	3	3	3	3	3	3	3	3	3	3	42
1	2	2	4	2	2	3	3	19	3	3	3	3	3	3	3	3	2	3	3	2	34	4	5	4	4	5	5	5	4	5	4	4	5	54	3	4	3	3	4	3	3	4	4	3	4	4	4	3	49
1	2	4	4	4	1	3	3	22	3	3	2	2	2	2	2	3	3	2	2	3	29	4	4	6	5	4	4	4	5	5	5	5	5	56	4	2	3	3	3	3	3	3	4	3	4	4	4	4	47
1	2	4	4	4	4	4	3	26	2	3	2	3	2	3	2	3	3	3	3	3	32	6	5	6	6	6	6	6	6	6	6	6	6	71	3	3	3	3	3	3	3	4	3	3	3	3	3	3	43
1	1	4	4	3	1	2	1	17	3	3	3	2	3	2	2	3	3	2	3	2	31	5	5	5	5	5	5	4	5	5	4	4	6	58	3	3	3	3	3	3	3	3	3	3	3	3	3	3	42
2	2	5	5	5	5	5	5	34	4	4	4	4	4	4	4	4	4	4	4	4	48	7	7	7	7	7	7	7	7	7	7	7	7	84	5	5	5	5	5	5	5	5	5	5	5	5	5	5	70
1	2	3	3	3	4	3	3	22	3	3	2	3	3	2	2	2	3	2	2	3	30	5	4	5	5	5	4	5	5	5	4	4	5	56	4	3	3	4	3	2	4	4	4	3	3	4	4	3	48
1	1	5	4	2	1	1	1	16	4	4	4	4	4	2	4	4	4	4	4	4	46	7	7	7	7	7	7	7	7	7	7	7	7	84	5	5	3	3	5	5	5	5	5	5	5	5	5	5	66
1	2	3	2	3	2	2	2	17	3	3	2	3	3	2	2	3	3	3	2	2	31	4	4	4	5	5	5	4	4	5	4	4	5	53	3	2	3	3	2	3	2	3	3	3	3	3	3	3	39
2	2	3	2	2	2	2	2	17	3	3	3	3	3	3	3	3	3	3	3	3	36	5	5	5	5	5	5	5	5	5	5	5	5	60	4	4	4	4	4	4	4	4	4	4	4	4	4	4	56
1	6	4	3	3	3	3	3	26	3	3	3	3	3	3	3	3	3	3	3	3	36	4	4	4	4	4	4	4	4	4	4	4	4	48	4	4	4	4	4	4	4	4	4	4	4	4	4	4	56
1	1	3	3	3	3	3	3	20	2	3	3	3	2	3	3	3	3	3	3	3	34	5	5	5	5	5	6	5	5	5	5	5	5	61	3	3	3	3	3	3	3	3	3	3	3	3	3	3	42
1	4	5	5	5	5	5	5	35	4	4	4	4	4	4	4	4	4	4	4	4	48	7	7	7	7	7	7	7	7	7	7	7	7	84	5	5	5	5	5	5	5	5	5	5	5	5	5	5	70
1	1	3	3	2	2	2	2	16	3	3	3	3	2	4	3	4	3	3	4	3	38	4	5	5	6	6	6	6	4	6	6	4	6	64	3	3	3	3	3	3	3	3	3	3	3	3	3	3	42
1	3	3	5	3	1	3	3	22	1	4	4	4	4	4	3	2	2	4	2	3	37	7	7	7	7	7	6	6	4	7	7	7	5	77	3	4	3	3	3	3	3	3	3	3	3	3	4	3	44
1	1	3	3	3	1	3	3	18	3	2	3	3	3	3	2	2	3	3	2	3	32	5	4	6	6	4	7	6	6	6	5	6	6	67	3	4	3	3	2	3	4	3	3	3	3	3	3	3	43
1	1	3	1	1	1	1	1	10	2	1	2	2	3	2	4	2	3	3	3	4	31	3	2	3	4	3	7	7	3	7	2	4	7	52	2	2	2	2	3	2	2	2	3	3	3	3	3	3	35
7	4	4	3	2	2	2	2	26	3	4	3	3	3	3	3	3	3	3	3	3	37	6	4	3	3	3	4	4	4	4	4	4	4	47	3	3	3	3	3	2	2	3	4	2	3	3	3	4	41
1	2	3	3	3	2	2	2	18	2	2	2	2	2	2	2	2	2	2	2	2	24	5	5	6	6	5	6	6	6	6	5	6	6	68	3	3	3	3	2	3	3	3	3	3	4	4	3	4	44
1	3	3	3	2	2	2	2	18	3	3	3	3	3	3	3	3	3	3	3	3	36	5	5	5	5	5	5	5	5	5	5	5	5	60	3	3	3	3	3	3	3	3	3	3	3	3	3	3	42
2	2	5	4	4	4	4	5	30	3	3	3	3	3	3	3	3	3	3	3	3	36	5	5	5	5	5	5	5	5	5	5	5	5	60	4	4	4	4	4	4	4	4	4	4	4	4	4	4	56
3	6	5	5	5	4	5	4	37	4	4	4	4	4	4	4	4	4	4	4	4	48	6	6	6	6	6	6	6	6	6	6	6	6	72	5	5	5	5	5	5	5	5	5	5	5	5	5	5	70
2	2	4	4	3	2	4	4	25	3	4	4	3	3	3	3	4	3	3	3	3	39	6	6	6	6	6	6	6	6	6	6	6	6	72	4	4	4	4	4	4	4	4	4	4	4	4	4	4	56
1	1	5	4	3	3	3	3	23	3	3	3	3	3	3	3	3	3	3	3	3	36	4	4	4	4	6	4	5	5	6	4	4	5	55	3	2	3	2	2	2	3	3	3	3	3	3	3	3	38
1	1	3	3	3	2	3	3	19	3	2	3	3	3	3	4	3	2	3	3	3	35	4	4	4	4	4	4	4	4	4	4	4	4	48	3	4	3	3	3	3	4	3	4	3	4	4	4	4	49
1	2	4	4	3	3	4	4	25	3	4	3	3	3	3	3	3	3	3	3	4	38	5	5	7	7	5	4	4	6	6	5	6	5	65	3	3	4	4	3	3	4	4	4	3	3	3	4	4	49
1	1	4	2	1	1	1	2	13	3	4	2	3	3	3	2	2	2	3	3	2	32	6	6	4	5	6	6	6	5	7	5	6	6	68	3	4	4	2	2	2	2	4	4	3	2	2	4	5	43
1	2	4	3	3	2	3	3	21	4	4	4	4	4	4	4	3	4	4	4	3	46	5	5	5	5	5	5	5	5	5	5	5	5	60	4	4	4	4	3	3	3	4	4	4	4	4	4	4	53
1	5	4	4	4	4	4	4	30	3	3	3	3	3	3	3	3	3	3	3	3	36	6	6	6	6	6	6	6	6	6	6	6	6	72	4	4	4	4	4	4	4	4	4	4	4	4	4	4	56
6	5	5	5	5	2	4	3	35	4	3	4	4	4	4	4	3	3	3	4	4	44	6	6	6	6	6	7	5	7	6	6	5	7	73	5	5	5	5	5	5	5	5	5	4	4	5	5	5	68
1	1	3	4	2	5	2	1	19	3	3	3	3	3	3	3	3	3	3	3	3	36	4	4	4	4	4	4	4	4	4	4	4	4	48	4	4	4	4	2	2	4	4	4	4	4	4	4	4	52
2	2	3	2	1	1	1	1	13	2	2	3	3	3	3	3	3	3	4	2	4	35	4	4	4	4	4	4	4	4	4	4	4	4	48	3	3	2	3	2	2	2	2	3	3	3	3	3	3	37
1	1	3	3	3	3	3	4	21	3	4	3	3	3	3	3	3	3	3	3	3	37	4	4	4	4	4	4	4	4	4	4	4	4	48	3	3	3	3	3	3	3	3	3	3	3	3	3	3	42
2	3	4	5	5	2	5	5	31	4	4	4	4	4	4	4	4	4	4	4	4	48	4	4	5	5	5	5	5	5	5	4	5	5	57	2	4	4	4	3	4	4	4	4	4	4	4	4	4	53
3	6	2	2	2	1	4	2	22	3	4	3	4	2	3	2	3	3	3	3	3	36	5	5	6	6	5	5	5	5	6	5	5	5	63	4	3	4	2	2	4	4	4	2	2	4	4	4	4	47
5	3	3	3	3	2	2	4	25	3	3	3	3	3	3	3	3	3	3	3	3	36	4	4	2	2	4	4	4	4	4	4	4	4	44	5	5	4	5	5	5	5	5	5	5	5	5	5	5	69
2	2	3	3	2	2	2	3	19	3	3	3	2	3	3	2	3	2	3	2	3	32	4	4	4	4	4	4	4	4	4	4	4	4	48	3	3	3	3	3	3	3	3	3	3	3	3	3	3	42
1	2	2	1	1	1	1	2	11	2	2	2	2	2	3	2	3	2	3	2	3	28	4	4	2	2	5	4	4	3	5	4	4	4	45	3	2	2	2	2	2	2	2	2	2	2	2	2	3	30
1	1	1	2	1	1	1	1	9	4	4	4	3	2	2	3	3	2	3	2	4	36	4	5	5	7	5	6	6	6	7	6	7	7	71	1	1	1	1	1	1	1	4	4	1	1	1	1	1	20
1	2	3	2	2	2	3	3	18	3	3	3	3	3	3	3	3	3	3	3	3	36	4	4	4	4	4	4	4	4	4	4	4	4	48	3	3	3	3	3	3	3	3	3	3	3	3	3	3	42
2	2	4	3	2	2	3	4	22	3	3	3	3	3	3	3	3	3	3	3	3	36	6	6	6	6	6	6	6	6	6	6	6	6	72	3	4	3	4	3	2	4	4	4	4	4	4	4	4	51
2	3	3	5	3	3	3	3	25	3	3	3	3	3	3	3	3	3	3	3	3	36	4	4	4	4	4	4	4	4	4	4	4	4	48	3	3	3	3	3	3	3	3	3	3	3	3	3	3	42
3	2	4	4	4	2	3	2	24	3	3	4	3	3	3	3	3	3	3	3	3	37	5	5	5	5	5	5	5	5	5	5	5	5	60	4	4	4	4	4	4	4	4	4	4	4	4	4	4	56
6	3	2	2	2	2	2	2	21	2	2	2	2	2	2	3	2	2	2	2	2	25	2	2	2	5	4	4	4	4	4	4	4	4	43	3	3	3	3	3	3	3	3	3	3	3	3	3	3	42
1	3	1	1	1	1	1	1	10	4	4	4	4	4	4	4	4	4	4	4	4	48	7	7	7	7	7	7	7	7	7	7	7	7	84	5	5	5	5	5	5	5	5	5	5	5	5	5	5	70
1	1	5	5	5	3	3	3	26	3	3	3	3	3	3	3	3	3	3	3	3	36	4	4	4	4	4	4	4	4	4	4	4	4	48	3	3	3	3	5	5	5	5	5	5	5	5	5	5	62
8	5	5	5	5	5	5	5	43	4	4	4	4	4	4	4	4	4	4	4	4	48	7	7	7	7	7	7	7	7	7	7	7	7	84	5	5	5	5	5	5	5	5	5	5	5	5	5	5	70
1	2	3	3	3	3	3	3	21	3	3	3	3	3	3	3	3	3	3	3	3	36	4	4	4	4	4	4	4	4	4	4	4	4	48	3	3	3	3	3	3	3	3	3	3	3	3	3	3	42
2	3	5	5	5	5	5	5	35	4	4	4	4	4	4	4	4	4	4	4	4	48	7	7	7	7	7	7	7	7	7	7	7	7	84	5	5	5	5	5	5	5	5	5	5	5	5	5	5	70
1	3	3	3	3	3	3	3	22	3	3	2	3	3	3	3	3	3	3	3	3	35	4	4	4	4	4	4	5	4	5	5	5	5	53	3	4	4	3	4	3	4	4	3	3	3	3	3	3	47
1	2	3	3	3	3	3	3	21	2	2	3	3	2	3	3	3	3	2	3	2	31	4	4	6	4	5	5	4	5	5	4	5	5	56	3	4	4	3	4	4	4	3	3	3	3	3	4	3	48
9	6	5	5	5	5	5	5	45	4	4	4	4	4	4	4	4	4	4	4	4	48	7	7	7	7	7	7	7	7	7	7	7	7	84	5	5	5	5	5	5	5	5	5	5	5	5	5	5	70
2	2	4	4	4	4	4	4	28	3	3	3	3	3	3	3	3	3	3	3	3	36	5	5	5	5	5	5	5	5	5	5	5	5	60	4	4	4	4	4	4	4	4	4	4	4	4	4	4	56
1	2	2	1	1	1	1	1	10	1	2	2	2	2	2	1	1	2	3	2	2	22	4	4	4	4	4	4	4	4	4	4	4	4	48	3	3	3	3	3	3	3	3	3	3	3	3	3	3	42
1	2	4	4	3	3	4	4	25	3	3	3	3	4	3	4	3	4	3	4	3	40	5	5	5	5	6	6	6	5	5	5	5	5	63	3	4	4	4	4	4	4	4	4	4	4	4	4	4	55
3	4	5	5	5	5	5	5	37	4	4	4	4	2	4	4	4	4	4	4	4	46	4	4	4	4	4	4	4	4	4	4	4	4	48	5	5	5	5	5	5	5	5	5	5	5	5	5	5	70
1	1	3	3	2	1	3	3	17	2	2	3	2	3	3	2	3	3	3	3	3	32	6	4	6	6	4	5	6	5	6	4	5	4	61	4	4	4	4	4	3	4	4	3	3	3	4	4	4	52
2	1	4	4	4	4	4	4	27	3	3	3	2	2	3	3	4	3	3	3	4	36	4	4	4	5	4	5	4	4	4	5	4	4	51	3	3	3	3	3	3	3	4	3	4	4	4	4	4	48
5	3	4	4	4	4	4	4	32	3	2	3	3	3	3	3	3	3	3	3	3	35	4	4	4	4	4	4	4	4	4	4	4	4	48	2	2	2	2	4	2	2	2	2	2	2	2	2	2	30
2	3	5	5	4	2	4	4	29	4	4	4	4	3	4	3	4	4	3	4	3	44	7	7	7	7	7	7	7	7	5	6	6	7	80	5	5	4	4	5	5	3	4	4	5	5	5	5	5	64
1	2	5	4	2	3	4	2	23	3	2	2	3	3	2	3	2	3	2	3	2	30	5	6	5	6	6	5	6	5	6	5	5	4	64	4	4	4	4	3	4	4	4	4	3	4	4	4	4	54
1	1	3	3	3	3	3	3	20	2	2	2	2	2	2	2	2	2	2	2	2	24	3	3	3	3	3	3	3	3	3	3	3	3	36	2	2	2	2	2	2	2	2	2	2	2	2	2	2	28
1	2	2	2	2	2	1	1	13	3	3	3	3	3	3	3	3	3	3	3	3	36	6	6	6	6	6	6	6	6	6	6	6	6	72	2	3	2	2	2	2	2	2	3	3	3	4	4	4	38
1	2	4	4	3	3	3	3	23	3	3	3	3	2	3	2	3	3	3	2	3	33	5	5	5	5	5	5	5	4	6	5	5	6	61	3	3	4	3	3	3	3	3	3	4	3	3	3	3	44
1	2	4	3	4	3	3	3	23	3	3	3	3	3	3	3	3	3	3	3	3	36	4	4	5	4	5	6	4	3	5	4	4	4	52	4	4	4	4	4	4	4	4	4	2	2	4	4	4	52
2	3	3	3	2	2	4	3	22	3	3	3	3	3	3	3	3	3	3	3	3	36	4	4	4	4	4	4	4	4	4	4	4	4	48	3	3	3	3	3	3	3	3	3	3	3	3	3	3	42
1	4	3	3	3	3	3	3	23	3	3	3	3	3	3	3	2	4	4	3	2	36	5	5	6	6	6	5	5	4	6	6	5	5	64	4	4	3	4	4	4	4	4	4	4	4	4	4	3	54
5	1	3	2	2	2	3	2	20	3	2	2	3	3	2	3	2	2	3	2	3	30	4	4	4	4	4	4	4	4	4	4	4	4	48	3	3	3	3	3	3	3	3	3	3	3	3	3	3	42
2	3	5	5	5	5	5	4	34	4	4	4	4	4	4	4	4	4	4	4	4	48	7	7	7	7	7	7	7	7	7	7	7	7	84	5	5	5	5	5	5	5	5	5	5	5	5	5	5	70
2	2	4	4	3	2	3	4	24	3	3	3	3	3	3	3	3	3	3	3	3	36	5	5	5	5	5	5	5	5	5	5	5	5	60	4	4	4	4	4	4	4	4	4	4	4	4	4	4	56
2	3	3	3	3	3	3	3	23	2	1	3	2	3	2	2	3	2	3	2	2	27	5	4	5	4	4	4	4	4	4	4	4	4	50	2	4	3	4	4	4	4	4	3	3	3	3	3	3	47
1	2	5	4	4	4	4	4	28	3	3	3	3	3	3	3	3	3	3	3	3	36	5	5	5	5	5	6	6	7	6	5	6	6	67	3	4	4	4	4	3	4	4	4	4	4	4	4	4	54
1	1	5	5	5	5	5	5	32	4	4	4	4	4	4	4	4	4	4	4	4	48	4	4	4	4	4	4	4	4	4	4	4	4	48	4	4	4	4	4	4	4	4	4	4	4	4	4	4	56
1	2	4	3	3	3	3	3	22	2	2	2	2	3	2	2	2	2	2	2	2	25	4	4	4	4	4	4	4	4	4	4	4	4	48	3	3	3	3	3	3	3	3	3	3	3	3	3	3	42
1	4	4	4	4	4	4	4	29	3	3	3	3	3	3	3	3	3	3	3	3	36	5	5	5	5	5	5	5	5	5	5	5	5	60	4	4	4	4	4	4	4	4	4	4	4	4	4	4	56
6	3	4	4	4	4	4	4	33	3	3	3	3	3	3	3	3	3	3	3	3	36	4	6	6	6	6	6	6	6	6	6	6	6	70	4	4	4	4	4	4	4	4	4	4	4	4	4	4	56
1	3	3	3	3	3	3	3	22	3	3	3	3	3	3	3	3	3	3	3	3	36	4	4	4	4	4	4	4	4	5	5	5	5	52	4	4	4	4	5	5	5	5	4	5	5	5	5	5	65
6	2	3	3	3	3	3	3	26	3	3	3	3	3	3	3	3	3	3	3	3	36	4	4	4	4	4	4	4	4	4	4	4	4	48	3	3	3	3	3	3	3	3	3	3	3	3	3	3	42
1	1	3	3	3	2	3	2	18	3	2	3	3	2	2	3	2	3	3	3	3	32	5	5	5	5	5	5	5	5	5	5	5	5	60	3	4	3	4	3	4	3	3	4	3	3	4	4	4	49
1	1	4	4	4	4	4	4	26	3	3	3	3	3	3	3	3	3	3	3	3	36	4	4	4	4	4	4	4	4	4	4	4	4	48	4	4	4	4	4	4	4	4	4	4	4	4	4	4	56
1	1	2	2	2	2	2	2	14	3	3	3	3	3	3	3	3	3	3	3	3	36	6	6	6	6	6	6	6	6	6	6	6	6	72	3	4	3	4	4	3	3	3	3	3	3	3	3	3	45
1	2	5	5	5	5	5	5	33	3	3	4	4	4	4	4	4	4	4	4	4	46	6	6	5	6	5	5	5	5	6	6	6	6	67	4	4	4	4	3	4	3	3	4	4	4	4	4	3	52
2	2	1	1	1	1	1	1	10	4	4	4	4	4	4	4	4	4	4	4	4	48	7	7	7	7	7	7	7	7	7	7	7	7	84	5	5	5	5	5	5	5	5	5	5	5	5	5	5	70
1	1	5	5	5	5	5	5	32	4	4	4	4	4	4	4	4	4	4	4	4	48	7	7	7	7	7	7	7	7	7	7	7	7	84	5	5	5	5	5	5	5	5	5	5	5	5	5	5	70
1	4	4	4	4	2	4	4	27	3	3	3	3	3	3	3	3	3	3	3	3	36	4	5	4	5	4	4	4	5	4	4	4	4	51	4	4	4	4	4	4	4	4	4	4	4	4	4	4	56
3	3	4	4	4	4	1	4	27	3	3	3	3	3	3	3	3	3	3	3	3	36	4	5	5	5	4	5	4	5	5	4	4	4	54	3	3	3	3	3	3	3	3	3	3	3	3	3	3	42
2	1	3	2	2	2	2	2	16	4	4	4	4	4	4	4	4	4	4	4	4	48	7	7	7	7	7	7	7	7	7	7	7	7	84	5	5	5	5	5	5	5	5	5	5	5	5	5	5	70
3	2	3	3	3	2	3	3	22	3	3	3	3	3	3	3	3	3	3	3	3	36	5	5	5	5	5	5	5	5	5	5	5	5	60	4	4	4	4	4	4	4	4	4	4	4	4	4	4	56
1	4	5	5	5	5	5	5	35	4	4	4	4	4	4	4	4	4	4	4	4	48	7	7	7	7	7	7	7	7	7	7	7	7	84	5	5	5	5	5	5	5	5	5	5	5	5	5	5	70
1	5	1	1	1	1	1	1	12	3	3	3	3	3	3	3	3	3	3	3	3	36	5	5	5	5	5	5	5	5	5	5	5	5	60	4	4	4	4	4	4	4	4	4	4	4	4	4	4	56
1	2	3	3	3	3	2	4	21	3	3	3	2	2	2	2	1	2	2	3	3	28	4	4	4	4	4	5	5	4	5	4	5	4	52	3	3	2	2	3	4	2	2	3	3	2	2	2	3	36
1	1	3	3	3	3	3	3	20	2	2	3	3	3	2	2	2	3	2	2	3	29	4	4	6	6	4	5	5	5	5	4	5	5	58	3	3	3	3	4	4	4	4	3	3	3	3	3	2	45
1	4	3	5	2	1	4	4	24	3	3	3	3	3	3	3	3	2	3	3	4	36	5	3	4	4	4	5	3	5	3	5	4	5	50	4	4	3	3	4	5	2	4	4	4	4	4	4	4	53
1	3	3	3	3	3	3	3	22	2	2	2	2	2	2	2	2	2	2	2	2	24	4	4	4	4	4	4	4	4	4	4	4	4	48	3	3	3	3	3	3	3	3	3	3	3	3	3	3	42
2	3	2	2	2	2	3	1	17	3	2	3	3	3	3	3	3	3	2	3	4	35	4	4	4	4	4	5	5	4	5	4	4	4	51	3	3	3	3	3	3	3	3	3	3	4	4	4	4	46
2	3	3	3	2	2	2	2	19	2	2	3	4	4	2	3	2	3	3	4	2	34	4	4	4	4	4	4	4	4	4	4	4	4	48	3	3	3	3	3	3	3	3	3	3	3	3	3	3	42
1	2	4	4	4	4	4	4	27	3	3	3	3	3	3	3	3	3	3	3	3	36	6	6	6	6	6	6	6	6	6	6	6	6	72	4	4	4	4	4	4	4	4	4	4	4	4	4	4	56
4	3	1	1	2	1	1	1	14	4	4	4	4	4	4	4	3	4	4	4	4	47	7	7	7	7	7	7	7	7	7	7	7	7	84	5	5	5	5	5	5	5	5	5	5	5	5	5	5	70
2	3	5	4	3	3	3	3	26	3	3	3	3	3	3	3	3	3	3	3	3	36	4	4	4	4	4	4	4	4	4	4	4	4	48	3	3	3	3	3	3	3	3	3	3	3	3	3	3	42
2	3	4	3	3	1	3	1	20	3	3	3	3	2	3	2	4	3	2	4	4	36	6	5	7	7	5	5	4	6	5	6	6	4	66	5	5	5	5	5	4	5	5	5	4	4	5	5	5	67
1	2	4	3	3	3	3	4	23	3	3	3	2	3	3	3	3	3	3	3	3	35	4	4	4	4	4	4	4	4	4	4	4	4	48	4	4	4	4	3	4	3	4	4	4	4	4	3	4	53
1	1	2	2	2	2	3	3	16	3	3	3	3	3	3	3	3	3	3	3	3	36	4	4	4	4	4	4	4	4	4	4	4	4	48	3	3	3	3	3	3	3	3	3	3	3	3	3	3	42
1	1	5	5	5	5	5	5	32	4	3	3	4	3	4	4	3	4	4	4	4	44	4	5	6	6	5	5	5	5	6	5	5	5	62	4	4	4	4	4	3	4	4	4	3	4	5	5	5	57
1	2	4	4	4	4	3	3	25	3	2	4	3	3	4	3	3	2	3	3	2	35	6	6	5	5	6	5	6	6	6	5	6	5	67	4	3	4	4	4	3	3	3	4	4	4	3	3	4	50
3	1	4	3	2	1	3	2	19	3	3	3	3	3	4	3	4	3	4	3	4	40	6	6	6	6	6	6	6	6	6	6	6	6	72	4	4	4	3	4	4	2	4	4	4	4	4	4	4	53
1	2	3	3	3	3	3	3	21	3	3	3	2	2	2	2	3	2	3	2	3	30	4	5	4	5	5	4	4	5	5	5	4	4	54	4	3	3	4	4	3	4	4	3	3	4	4	4	3	50
1	1	5	5	5	5	5	5	32	4	4	4	4	4	4	4	4	4	4	4	4	48	7	7	7	7	7	7	7	7	7	7	7	7	84	5	5	5	5	5	5	5	5	5	5	5	5	5	5	70
1	2	3	3	3	3	4	2	21	3	3	4	3	3	4	4	3	3	3	4	3	40	5	5	6	6	4	4	4	6	5	3	4	5	57	4	3	3	4	3	4	3	4	4	3	3	3	4	5	50
1	2	3	3	1	1	1	1	13	3	3	3	3	3	3	3	3	3	3	3	3	36	5	5	5	4	4	4	4	4	4	4	4	4	51	3	3	3	3	3	3	3	3	3	3	3	3	3	3	42
2	3	4	4	3	2	4	2	24	4	4	4	4	3	3	4	4	4	4	4	3	45	7	7	7	7	7	7	7	7	7	7	7	7	84	4	4	4	4	4	4	5	5	5	5	5	5	5	5	64
1	1	2	3	2	1	2	2	14	3	2	3	3	3	3	2	2	2	3	2	3	31	3	4	4	4	3	3	3	4	4	3	3	3	41	3	4	4	4	4	3	3	4	4	4	3	3	3	3	49
1	3	3	2	2	2	3	3	19	3	3	3	2	4	3	2	4	3	4	3	4	38	6	6	6	6	6	6	6	6	6	6	6	6	72	4	4	3	4	4	4	2	4	4	4	4	4	4	4	53
2	3	5	5	4	3	3	3	28	4	4	3	4	3	3	3	4	3	4	4	4	43	6	6	5	6	6	6	6	6	6	6	6	6	71	4	4	4	4	4	4	4	4	4	4	4	4	4	5	57
1	2	3	2	2	2	4	3	19	3	3	3	3	2	3	3	3	3	3	2	3	34	5	5	7	7	5	6	7	7	7	6	6	6	74	3	4	3	3	4	3	3	3	3	3	3	4	4	4	47
3	2	5	5	5	5	5	4	34	4	4	4	4	4	4	4	4	4	4	4	4	48	7	7	7	7	7	7	7	7	7	7	7	7	84	5	5	5	5	5	5	5	5	5	5	5	5	5	5	70
8	4	5	5	5	1	5	5	38	3	3	3	3	3	2	3	3	3	3	3	3	35	7	7	5	5	7	5	5	4	6	6	4	5	66	4	4	4	4	4	4	3	4	4	4	5	5	5	5	59
3	2	4	4	4	2	3	4	26	3	3	3	3	2	3	3	3	3	3	2	2	33	4	4	4	4	4	4	4	4	4	4	4	4	48	3	3	3	3	3	3	3	3	3	3	3	3	3	3	42
1	3	4	4	4	4	4	4	28	4	4	4	4	4	4	4	4	4	4	4	4	48	4	4	4	4	4	5	5	4	4	4	4	4	50	3	3	3	3	3	3	3	3	3	3	3	3	3	3	42
1	1	3	1	1	1	1	1	10	3	2	1	1	1	1	3	1	3	1	1	3	21	4	4	4	4	4	4	4	4	4	4	4	4	48	3	3	3	3	3	3	3	3	3	3	3	3	3	3	42
3	3	5	5	5	3	5	3	32	4	4	4	4	4	4	4	4	4	4	4	4	48	7	7	7	7	7	7	7	7	7	7	7	7	84	5	5	5	5	5	5	5	5	5	5	5	5	5	5	70
1	1	4	3	3	3	3	3	21	3	3	3	3	3	3	3	3	3	3	3	3	36	5	5	5	5	5	5	5	5	5	5	5	5	60	4	4	4	4	4	4	4	4	4	4	4	4	4	4	56
1	3	5	5	5	2	5	5	31	4	4	4	4	2	2	2	2	2	2	2	2	32	7	7	7	7	7	7	7	7	7	7	7	7	84	5	5	5	5	5	5	5	5	5	5	5	5	5	5	70
1	2	3	3	3	3	4	4	23	3	3	2	3	3	2	3	3	3	2	3	3	33	5	4	4	4	5	4	5	4	5	4	4	5	53	4	4	4	4	4	3	4	3	3	4	4	3	4	5	53
1	1	3	2	2	1	3	2	15	2	3	4	4	4	4	3	2	4	3	2	4	39	4	5	6	6	6	6	6	6	6	4	6	6	67	4	5	4	4	4	3	4	4	4	4	4	4	4	4	56
2	3	4	3	3	2	3	2	22	2	2	3	2	2	2	2	2	2	2	2	2	25	4	5	6	5	4	3	4	4	4	4	3	4	50	3	3	3	3	3	3	3	3	3	3	3	3	3	4	43
2	2	4	4	1	1	4	2	20	3	3	3	3	3	3	3	3	3	3	3	3	36	4	4	4	4	4	4	4	4	4	4	4	4	48	3	3	3	3	3	3	3	3	3	3	3	3	3	3	42
1	2	3	3	2	2	2	3	18	3	3	3	3	3	3	3	3	3	2	2	3	34	4	4	4	4	4	4	4	4	4	4	4	4	48	3	3	3	3	3	3	3	3	3	3	3	3	3	3	42
1	2	3	3	3	3	3	3	21	3	3	3	3	3	3	3	3	3	3	3	3	36	6	6	6	6	6	6	6	6	6	6	6	6	72	4	4	4	4	4	4	4	4	4	4	4	4	4	4	56
1	3	4	3	2	1	3	3	20	3	2	4	4	4	3	2	2	3	3	2	4	36	4	5	6	5	4	5	4	5	5	4	4	4	55	3	2	2	2	3	3	3	3	3	2	3	3	3	3	38
1	2	4	4	2	2	3	2	20	2	2	2	1	2	2	2	2	2	2	2	2	23	4	4	4	4	4	4	4	4	4	4	4	4	48	3	3	3	3	3	3	3	3	3	3	3	3	3	3	42
1	2	2	2	2	3	2	3	17	3	2	3	3	3	3	3	2	3	3	2	3	33	5	5	5	5	4	4	5	5	5	4	5	5	57	3	4	3	4	3	3	3	3	3	3	3	3	3	3	44
2	3	5	4	3	2	4	2	25	3	3	3	3	4	2	2	2	3	3	3	3	34	4	4	6	6	5	5	4	6	4	5	6	4	59	3	4	4	3	4	3	3	4	4	3	3	4	4	4	50
1	1	4	3	1	1	3	3	17	3	2	2	2	4	2	3	3	3	3	2	4	33	4	3	6	3	3	4	4	5	4	3	4	4	47	2	2	2	2	2	2	2	3	3	3	3	4	4	3	37
1	2	1	1	1	1	3	3	13	3	3	3	3	3	3	3	3	3	3	3	3	36	5	5	5	5	5	5	5	5	5	5	5	5	60	3	3	3	3	4	3	4	4	3	3	3	3	3	3	45
4	3	3	4	2	1	3	3	23	3	3	3	3	4	3	3	4	4	4	2	3	39	4	5	4	6	5	4	4	4	4	4	4	5	53	3	3	3	3	3	3	3	4	4	4	4	4	4	4	49
1	4	3	3	3	4	3	3	24	3	1	2	2	3	3	3	1	3	3	3	2	29	4	4	4	4	4	4	4	4	4	4	4	4	48	4	5	3	4	4	4	4	4	4	4	4	4	4	4	56
1	1	3	2	2	2	3	2	16	2	1	2	3	2	4	3	3	2	3	3	4	32	4	4	4	4	4	4	4	4	4	4	4	4	48	3	3	3	3	3	3	3	3	3	3	3	3	3	3	42
1	2	2	1	2	1	2	2	13	3	3	3	3	3	3	3	3	3	3	3	3	36	6	6	6	6	6	5	6	6	6	5	6	6	70	3	2	2	2	3	2	3	3	4	4	3	3	3	4	41
1	4	3	4	3	3	3	3	24	3	4	3	3	2	3	3	3	2	2	3	2	33	6	6	5	6	6	6	6	6	4	4	4	4	63	2	3	2	2	2	2	2	3	3	3	3	3	3	3	36
1	2	4	3	3	3	4	4	24	3	3	3	3	2	3	3	4	3	2	2	3	34	5	4	6	6	5	6	5	7	6	4	5	6	65	4	4	4	3	3	4	3	3	4	4	4	4	4	4	52
1	4	4	4	4	1	3	3	24	3	3	3	3	4	4	4	3	4	4	4	4	43	6	6	6	6	6	6	6	6	6	6	6	6	72	4	4	3	4	4	4	4	4	4	4	4	4	4	4	55
1	2	3	3	4	2	4	4	23	3	2	3	2	3	3	3	3	2	3	2	3	32	4	5	5	5	3	5	6	5	4	4	5	5	56	4	3	4	3	3	4	4	3	3	4	4	3	4	4	50
1	2	5	5	5	5	5	5	33	4	4	4	4	4	4	4	4	4	4	4	4	48	7	7	7	7	7	7	7	7	7	7	7	7	84	5	5	5	5	5	5	5	5	5	5	5	5	5	5	70
5	3	4	5	4	4	4	3	32	3	3	3	3	3	3	4	3	3	3	3	3	37	6	6	7	7	6	6	6	7	6	6	7	6	76	5	5	5	5	5	5	4	4	4	4	4	4	4	5	63
1	3	4	4	3	2	3	4	24	4	4	4	4	4	4	4	4	4	4	4	4	48	4	4	4	4	4	4	4	4	4	4	4	4	48	3	3	3	3	3	3	3	3	3	3	3	3	3	3	42
1	2	5	4	4	3	3	3	25	3	3	3	3	3	3	3	3	4	3	3	1	35	4	5	5	5	5	5	5	5	5	5	5	5	59	4	4	4	4	4	3	3	3	4	4	4	4	4	4	53
2	2	2	2	2	3	2	2	17	2	2	3	2	2	3	2	2	3	3	3	2	29	3	4	4	3	4	3	4	4	4	4	4	4	45	3	2	3	3	3	4	4	3	2	4	3	3	4	3	44
1	2	3	3	3	3	3	3	21	3	3	3	3	3	3	3	3	3	3	3	3	36	5	5	5	5	5	5	5	5	5	5	5	5	60	4	4	3	4	3	3	3	3	3	3	3	3	3	3	45
1	1	2	3	3	1	4	4	19	3	3	3	3	3	3	3	3	3	3	3	3	36	5	6	6	6	6	6	6	6	6	6	6	6	71	3	4	3	4	3	4	3	3	4	3	3	4	4	4	49
2	2	4	4	4	4	4	4	28	3	3	2	3	3	3	3	3	3	2	2	3	33	4	4	4	4	4	4	4	4	4	4	4	4	48	3	3	3	3	3	3	3	3	3	3	3	3	3	3	42
9	4	5	5	5	5	5	5	43	4	4	4	4	4	3	4	3	4	3	3	3	43	6	6	6	7	7	7	7	7	7	7	7	7	81	5	5	5	5	5	5	4	4	4	3	4	4	4	4	61
1	2	5	5	4	4	5	5	31	3	4	4	4	4	2	3	4	4	4	4	4	44	7	7	7	7	7	7	7	7	7	7	7	7	84	5	5	5	5	5	5	5	5	5	5	5	5	5	5	70
1	1	3	3	3	3	3	3	20	3	3	3	3	3	3	3	3	3	3	3	3	36	4	4	4	4	4	4	4	4	4	4	4	4	48	3	3	3	3	3	3	3	3	3	3	3	3	3	3	42
1	1	1	1	1	1	1	1	8	3	3	3	3	3	3	3	3	3	3	3	3	36	4	4	4	4	4	4	4	4	4	4	4	4	48	3	3	3	3	3	3	3	3	3	3	3	3	3	3	42
1	1	3	3	3	3	4	3	21	4	3	2	4	3	4	3	3	4	2	4	3	39	6	6	5	5	6	4	6	5	4	6	4	5	62	4	3	3	4	4	3	5	4	3	3	4	5	3	5	53
1	2	1	1	1	1	1	1	9	3	3	3	3	3	3	2	3	3	2	3	2	33	4	4	4	4	4	4	4	4	4	4	4	4	48	2	2	2	2	2	2	2	2	2	2	2	2	2	2	28
2	3	5	5	5	5	5	5	35	4	4	4	4	4	4	4	4	4	4	4	4	48	7	7	7	7	4	7	5	7	5	5	4	4	69	4	4	4	4	4	4	4	4	4	4	4	4	4	4	56
1	3	3	3	4	3	3	4	24	1	3	3	2	2	2	2	3	2	3	2	2	27	4	4	4	4	4	4	4	4	4	4	4	4	48	2	2	2	2	2	2	1	2	3	3	2	3	3	3	32
2	2	3	3	3	3	4	3	23	3	3	3	3	3	3	3	3	3	3	3	3	36	5	5	5	5	5	5	5	5	5	5	5	5	60	4	4	4	4	3	3	4	4	3	3	3	3	3	4	49
2	2	4	4	4	4	4	4	28	3	3	3	3	3	3	3	3	3	3	3	3	36	5	5	5	5	5	5	5	5	5	5	5	5	60	4	4	4	4	4	4	4	4	4	4	4	4	4	4	56
2	5	4	3	3	1	4	3	25	4	4	4	4	2	4	4	4	4	4	4	4	46	7	7	7	7	7	7	7	7	7	7	7	7	84	5	5	5	5	5	5	5	5	5	5	5	5	5	5	70
1	3	5	5	5	4	5	5	33	4	4	4	4	4	4	4	4	4	4	4	4	48	7	7	7	7	7	7	7	7	7	7	7	7	84	5	5	5	5	5	5	5	5	5	5	5	5	5	5	70
2	3	4	4	4	4	3	4	28	3	3	3	3	3	3	3	3	3	3	3	3	36	4	5	5	5	5	5	4	6	6	4	5	4	58	4	3	4	4	3	4	4	4	4	4	4	4	4	4	54
1	2	4	2	2	2	2	2	17	2	3	2	3	3	2	3	2	3	2	3	2	30	3	3	6	3	4	3	5	3	5	2	5	2	44	2	3	2	3	2	3	2	3	2	2	3	2	3	2	34
1	2	1	1	1	1	4	4	15	3	3	3	3	3	3	3	3	3	3	3	3	36	6	6	6	6	6	6	6	6	6	6	6	6	72	4	4	4	4	4	4	4	4	4	4	4	4	4	4	56
3	6	4	4	4	4	5	5	35	3	4	4	4	3	3	3	3	3	3	3	3	39	5	6	6	6	6	6	6	6	6	6	6	6	71	5	5	4	4	5	5	5	5	4	4	5	5	5	5	66
1	3	4	4	4	4	4	3	27	3	3	3	3	3	3	3	3	3	3	3	3	36	5	5	5	5	5	5	5	5	5	5	5	5	60	4	4	4	4	4	4	4	4	4	4	4	4	4	4	56
3	2	5	5	5	5	5	5	35	4	4	4	4	4	4	4	4	4	4	4	4	48	5	5	7	7	7	7	7	7	7	5	7	7	78	5	5	5	5	5	5	5	5	5	5	5	5	5	5	70
1	2	2	3	2	2	1	1	14	3	3	3	3	3	3	3	3	3	3	3	3	36	6	6	5	6	6	6	6	6	6	6	5	6	70	4	4	3	3	5	5	3	4	4	4	4	4	4	4	55
9	6	2	2	2	2	2	2	27	3	3	3	3	3	3	3	3	3	3	3	3	36	4	4	4	4	4	4	4	4	4	4	4	4	48	3	3	3	3	3	3	3	3	3	3	3	3	3	3	42
1	2	4	3	3	3	3	3	22	2	3	2	2	2	2	2	2	2	2	2	2	25	4	4	4	4	4	4	4	4	4	4	4	4	48	3	3	3	3	3	3	3	3	3	3	3	3	3	3	42
1	4	5	5	5	3	5	5	33	4	4	4	4	4	4	4	4	4	4	4	4	48	7	7	7	7	7	7	7	7	7	7	7	7	84	5	5	5	5	5	5	5	5	5	5	5	5	5	5	70
1	1	3	3	2	2	2	2	16	3	2	3	2	2	3	2	3	2	3	3	2	30	4	5	5	5	4	6	5	5	4	5	5	5	58	3	4	3	2	2	3	2	4	4	3	2	2	4	3	41
1	2	4	3	3	3	3	3	22	3	4	4	4	3	4	3	3	3	3	3	3	40	6	6	4	4	4	7	7	5	7	7	4	7	68	5	5	3	4	3	3	3	3	4	3	4	4	4	4	52
1	3	4	4	4	4	3	3	26	3	3	3	3	3	3	3	4	4	3	2	3	37	5	5	7	6	6	6	6	6	6	6	6	6	71	3	4	3	3	3	3	3	3	3	3	3	3	3	3	43
6	2	4	4	4	4	3	3	30	3	3	3	3	3	3	3	4	1	3	3	4	36	4	4	4	4	5	6	6	6	7	7	7	7	67	4	4	4	4	4	4	5	5	2	2	2	3	3	3	49
1	3	2	2	2	2	2	2	16	3	3	3	3	3	3	3	3	3	3	3	3	36	4	4	4	4	4	4	4	4	4	4	4	4	48	3	3	3	3	4	4	4	3	4	3	3	4	4	4	49
2	4	5	4	5	3	4	3	30	3	2	3	3	2	3	3	4	3	3	3	4	36	5	5	6	6	5	6	5	6	6	5	6	5	66	4	4	4	5	5	4	5	4	4	5	4	4	5	4	61
1	2	4	4	4	2	3	3	23	3	3	3	4	4	3	3	4	4	3	3	4	41	7	6	7	7	7	6	7	6	6	6	6	6	77	5	5	5	5	5	4	5	4	5	4	5	4	4	4	64
2	3	5	4	5	4	4	4	31	4	4	4	4	4	4	4	4	4	4	4	4	48	6	6	7	6	6	7	7	5	6	6	6	6	74	5	5	5	5	5	5	4	4	5	5	4	4	5	4	65
1	2	3	2	2	2	3	3	18	2	2	3	2	3	2	2	3	2	2	3	3	29	5	5	7	7	6	6	6	6	6	5	7	6	72	2	2	3	2	2	2	2	4	3	3	3	3	4	4	39
1	2	4	4	3	1	4	3	22	3	3	3	3	3	3	3	3	3	3	3	3	36	4	4	4	4	4	4	4	4	4	4	4	4	48	3	3	3	3	3	3	3	3	3	3	3	3	3	3	42
1	3	5	5	5	5	5	5	34	4	4	4	4	4	4	4	4	4	4	4	4	48	7	7	7	7	7	7	7	7	7	7	7	7	84	5	5	5	5	5	5	5	5	5	5	5	5	5	5	70
1	3	3	3	3	3	3	3	22	3	3	3	3	3	3	3	3	3	3	3	3	36	4	4	4	4	4	5	5	4	5	4	4	4	51	3	3	3	3	3	3	3	3	3	3	3	3	4	3	43
1	1	3	3	3	3	3	3	20	3	3	3	3	3	3	3	3	3	3	3	3	36	4	4	4	4	4	4	4	4	4	4	4	4	48	3	3	3	3	3	3	3	3	3	3	3	3	3	3	42
2	2	4	3	4	2	3	3	23	4	4	4	4	3	4	4	4	4	4	4	4	47	5	6	6	6	6	5	4	6	6	5	6	5	66	4	4	4	4	5	4	5	4	5	5	4	5	4	4	61
1	1	4	4	2	2	4	4	22	3	3	3	3	4	1	3	1	3	3	3	3	33	6	6	6	6	6	6	6	6	6	6	6	6	72	4	4	4	4	4	4	4	4	4	4	4	4	4	4	56
1	2	3	3	3	3	3	3	21	3	3	3	3	3	3	3	3	3	3	3	3	36	5	5	5	5	5	5	5	5	5	5	5	5	60	4	4	4	4	4	4	4	4	4	4	4	4	4	4	56
1	3	4	3	4	3	4	3	25	3	2	4	3	3	3	3	2	3	3	3	4	36	4	4	6	5	5	6	6	5	6	5	6	6	64	4	4	4	3	4	4	3	4	3	4	4	4	4	4	53
1	2	4	4	4	4	4	4	27	3	3	3	3	4	3	3	4	3	3	3	4	39	6	6	6	6	6	6	6	6	6	6	6	6	72	4	4	4	4	4	4	4	4	4	4	4	4	4	4	56
1	3	4	4	3	1	4	3	23	3	3	3	3	3	3	3	3	3	3	3	3	36	4	4	4	4	4	4	4	4	4	4	4	4	48	3	3	3	3	3	3	3	3	3	3	3	3	3	3	42
1	3	4	4	3	2	2	2	21	3	4	4	3	4	4	3	3	3	4	3	3	41	4	5	5	6	5	5	6	4	6	5	4	6	61	5	5	3	3	3	3	3	3	4	3	3	4	3	3	48
1	2	4	2	1	1	2	2	15	4	4	4	4	3	3	2	2	4	3	2	3	38	6	6	5	5	6	5	6	5	6	5	7	6	68	4	4	4	4	4	4	4	4	4	4	4	4	4	4	56
1	2	4	3	3	2	3	2	20	3	3	3	3	3	3	3	3	3	3	3	3	36	5	5	6	6	5	5	5	5	5	5	5	5	62	4	4	4	4	3	4	3	4	3	3	4	4	4	4	52
2	2	4	4	5	2	4	3	26	3	4	4	4	4	4	3	4	3	3	3	3	42	6	6	6	6	6	6	6	6	6	6	6	6	72	4	4	5	5	5	5	4	4	4	4	4	4	4	4	60
1	2	4	4	4	4	4	4	27	3	3	3	3	3	3	3	3	3	3	3	3	36	4	4	4	4	4	4	4	4	4	4	4	4	48	4	4	4	4	4	4	4	4	4	4	4	4	4	4	56
1	3	3	3	3	3	3	3	22	3	2	3	3	3	3	3	2	3	3	3	3	34	5	5	6	6	6	6	6	5	6	6	4	5	66	4	4	3	4	4	4	4	4	4	4	4	4	4	4	55
1	1	4	3	3	2	3	3	20	4	4	4	4	4	4	4	4	4	4	4	4	48	4	4	4	4	4	4	4	4	4	4	4	4	48	4	4	4	4	4	2	2	2	3	5	4	2	4	5	49
1	3	4	4	4	4	4	4	28	3	3	3	3	3	3	3	3	3	3	3	3	36	4	4	4	4	4	4	4	4	4	4	4	4	48	3	3	3	3	3	3	3	3	3	3	3	3	3	3	42
3	2	3	3	3	3	3	3	23	2	3	2	3	2	3	2	3	2	3	2	3	30	4	5	4	5	4	5	4	5	4	5	4	5	54	3	4	3	4	3	4	3	4	3	4	3	4	3	4	49
2	3	5	5	5	4	4	4	32	4	4	4	4	3	3	3	3	3	3	3	3	40	6	6	6	6	6	6	6	6	6	6	6	6	72	4	4	4	4	4	4	4	4	4	4	5	5	5	5	60
1	2	4	5	3	2	4	5	26	4	4	4	4	3	4	3	4	4	4	3	4	45	7	7	7	7	7	7	7	6	7	7	7	7	83	4	5	4	4	5	4	5	5	4	4	5	5	5	5	64
3	6	5	5	5	5	5	5	39	4	4	4	4	3	3	4	3	4	4	4	2	43	7	7	7	7	7	7	7	7	7	7	5	7	82	5	5	5	5	5	5	5	5	5	5	5	5	5	5	70
1	2	4	4	4	3	4	2	24	2	2	2	2	2	2	2	2	2	2	2	2	24	4	4	4	4	4	4	4	4	4	4	4	4	48	3	3	3	3	3	3	3	3	3	3	2	3	3	3	41
1	4	5	5	5	5	5	5	35	4	4	4	4	4	4	4	4	4	4	4	4	48	7	7	7	7	7	7	7	7	7	7	7	7	84	5	5	5	5	5	5	5	5	5	5	5	5	5	5	70
2	4	3	2	2	2	3	1	19	3	1	2	2	2	2	2	3	2	3	2	4	28	4	4	4	4	4	4	4	4	4	4	4	4	48	3	3	3	3	3	3	3	3	3	3	3	3	3	3	42
1	2	4	3	3	3	3	3	22	2	4	2	2	2	3	2	4	2	2	2	2	29	6	6	5	5	5	6	6	5	6	4	4	6	64	3	3	3	3	3	3	4	4	3	2	3	4	4	3	45
4	5	4	4	4	4	4	4	33	4	4	4	4	4	4	4	4	4	4	4	4	48	7	7	7	7	7	7	7	7	7	7	6	6	82	5	5	5	5	5	5	5	5	5	5	5	5	5	5	70
1	1	2	2	2	2	2	1	13	3	3	3	4	3	2	3	3	3	3	2	4	36	4	5	6	6	4	6	5	4	6	5	4	6	61	3	4	2	2	3	1	2	5	4	3	3	3	4	4	43
1	1	3	2	2	3	3	3	18	3	3	3	3	3	3	3	3	3	3	3	3	36	4	4	4	4	4	4	4	4	4	4	4	4	48	4	4	4	4	4	4	4	4	4	4	4	4	4	4	56
5	3	3	4	3	4	3	3	28	3	3	4	3	2	3	3	2	3	3	3	4	36	5	5	5	5	5	5	5	5	5	5	5	5	60	4	4	4	4	3	3	4	3	3	4	3	3	3	4	49
1	4	5	3	5	1	5	4	28	4	4	4	4	4	4	4	4	4	4	4	4	48	4	4	4	4	4	4	4	4	4	4	4	4	48	4	4	4	4	4	4	4	4	4	4	4	4	4	4	56
1	1	3	3	2	2	2	2	16	3	3	3	3	3	3	3	3	3	3	3	3	36	4	4	4	4	4	4	4	4	4	4	4	4	48	3	3	3	3	3	3	3	3	3	3	3	3	3	3	42
2	3	5	1	1	1	1	1	15	4	4	4	4	4	4	4	4	4	4	4	4	48	7	7	7	7	7	7	7	7	7	7	7	7	84	5	5	5	5	5	5	5	5	5	5	5	5	5	5	70
1	2	4	3	3	2	4	2	21	2	3	3	4	1	2	2	3	2	2	2	2	28	4	4	4	4	4	4	4	4	4	4	4	4	48	3	3	3	3	3	3	3	3	3	3	3	3	3	3	42
1	1	5	5	5	5	5	5	32	3	3	3	3	3	3	3	3	3	3	3	3	36	4	4	4	4	4	4	4	4	4	4	4	4	48	3	3	3	3	3	3	3	3	3	3	3	3	3	3	42
1	1	4	1	1	1	1	1	11	3	3	3	3	3	3	3	3	3	3	3	3	36	4	4	4	4	4	7	6	4	6	4	5	7	59	3	3	3	3	3	3	3	3	3	3	4	4	4	4	46
1	2	4	3	3	3	3	2	21	3	3	3	3	3	3	3	3	3	3	3	3	36	4	4	4	4	4	4	4	4	5	4	4	4	49	3	3	3	3	3	3	3	3	3	3	3	3	3	3	42
1	3	3	3	1	1	2	3	17	2	3	4	3	2	3	2	2	2	3	3	4	33	4	3	7	7	4	5	5	7	7	3	4	6	62	3	4	3	3	2	3	4	4	2	3	2	3	3	4	43
1	1	2	2	2	2	3	3	16	3	2	3	3	3	4	2	2	3	3	2	2	32	5	5	5	5	4	6	5	6	7	4	5	6	63	3	3	4	3	3	2	3	4	4	4	4	5	5	5	52
1	3	4	3	3	2	3	3	22	4	4	4	4	4	4	4	4	4	3	4	3	46	4	4	4	4	4	5	4	4	4	4	4	4	49	4	3	3	4	4	4	4	4	3	3	3	4	4	4	51
6	4	4	4	3	2	2	2	27	2	3	3	3	3	3	3	3	3	3	3	3	35	7	7	7	7	7	7	7	7	7	7	7	7	84	5	5	5	5	5	5	5	5	5	5	5	5	5	5	70
1	1	5	5	1	1	2	4	20	3	3	2	3	4	4	4	4	3	3	4	1	38	7	6	6	7	7	6	6	6	5	3	5	4	68	5	4	5	5	4	5	5	5	4	4	3	2	3	3	57
3	2	5	5	5	5	5	5	35	4	4	4	4	4	4	4	4	4	4	4	4	48	7	7	7	7	7	6	7	7	7	7	7	7	83	5	5	5	5	5	5	5	5	5	5	5	5	5	5	70
1	1	3	3	3	3	3	3	20	1	1	1	1	1	1	1	1	1	1	1	1	12	4	4	4	4	4	4	4	4	4	4	4	4	48	3	3	3	3	3	3	3	3	3	3	3	3	3	3	42
1	3	4	4	4	4	4	4	28	3	4	4	4	4	4	3	4	3	4	3	4	44	6	6	6	7	6	7	6	7	6	7	6	7	77	4	4	5	4	5	4	4	5	4	5	4	5	5	5	63
1	2	5	5	5	5	5	5	33	4	4	4	4	4	4	4	4	4	4	4	4	48	7	7	7	7	7	7	7	7	7	7	7	7	84	5	5	5	5	3	5	5	5	5	5	5	5	5	5	68
1	1	1	1	1	1	1	1	8	3	3	3	3	3	3	3	3	3	3	3	3	36	4	4	4	4	4	4	4	4	4	4	4	4	48	3	3	3	3	3	3	3	3	3	3	3	3	3	3	42
2	1	3	1	2	2	2	2	15	3	3	3	3	3	3	3	3	3	3	3	3	36	4	4	4	4	4	4	4	4	4	4	4	4	48	3	3	3	3	3	3	3	3	3	3	3	3	3	3	42
2	4	5	4	3	3	3	4	28	3	3	3	3	3	3	3	3	3	3	3	3	36	5	5	5	5	5	5	5	5	5	5	5	5	60	4	4	4	4	4	4	4	4	4	4	4	4	4	4	56
1	1	4	4	3	3	3	3	22	3	2	3	3	3	3	3	3	3	2	2	2	32	5	5	4	4	4	5	3	5	4	5	3	5	52	3	3	3	3	3	2	4	4	3	4	4	4	3	3	46
3	2	2	5	2	2	2	2	20	3	2	3	2	3	2	3	2	3	2	3	2	30	5	4	5	4	5	4	5	4	5	4	5	4	54	4	3	4	3	4	4	3	4	3	4	4	3	4	3	50
2	2	5	5	5	1	3	3	26	3	3	3	3	3	3	3	3	3	3	3	3	36	7	7	7	7	7	7	7	7	7	7	7	7	84	5	5	5	5	5	5	5	5	5	5	5	5	5	5	70
1	2	2	2	2	2	2	2	15	2	3	3	3	4	3	3	3	3	3	3	3	36	4	4	4	4	4	4	4	4	4	4	4	4	48	3	3	3	3	3	3	3	3	3	3	3	3	3	3	42
4	4	4	4	4	4	4	4	32	3	3	3	3	3	3	3	3	3	3	3	3	36	4	4	4	4	4	4	4	4	4	4	4	4	48	3	3	3	3	3	3	3	3	3	3	3	3	3	3	42
1	2	4	4	3	3	4	4	25	3	3	3	3	3	3	3	3	3	3	3	3	36	4	4	4	4	4	5	4	4	4	4	4	4	49	3	3	3	3	3	3	3	3	3	3	3	3	3	3	42
2	4	5	5	4	4	4	4	32	4	4	2	4	1	3	3	3	3	3	4	4	38	4	6	6	6	4	4	4	4	4	6	6	6	60	5	5	5	5	5	5	5	5	5	5	5	5	5	5	70
1	2	4	4	3	3	3	3	23	3	4	3	4	2	3	3	4	3	3	3	3	38	7	7	7	7	7	7	7	7	7	7	7	7	84	4	4	4	4	4	4	4	4	4	4	4	4	4	4	56
2	2	4	4	4	2	3	3	24	2	3	2	3	2	3	2	3	3	3	2	3	31	5	5	5	5	4	4	4	5	5	5	5	4	56	4	4	4	4	3	3	3	3	4	3	2	3	3	4	47
2	3	5	5	5	5	5	5	35	3	3	3	3	3	3	3	3	3	3	3	3	36	5	5	5	5	5	5	5	5	6	5	5	5	61	4	4	4	4	4	3	4	4	4	4	4	4	4	4	55
2	3	3	3	3	3	3	3	23	2	3	2	3	2	3	2	3	2	2	3	2	29	4	4	4	4	4	4	4	4	4	4	4	4	48	3	3	3	3	3	3	3	3	3	3	3	3	3	3	42
3	2	4	4	3	3	5	4	28	2	3	3	3	3	3	2	3	2	3	3	3	33	4	5	6	6	5	5	5	5	5	5	5	5	61	3	3	4	3	3	3	4	4	4	4	4	4	4	4	51
1	3	4	5	3	2	4	4	26	4	4	4	4	4	4	4	4	4	4	4	4	48	7	7	7	7	7	7	7	7	7	7	7	7	84	5	5	5	5	5	5	5	5	5	5	5	5	5	5	70
1	2	5	5	4	3	4	4	28	3	3	3	3	4	4	4	4	4	4	4	4	44	6	6	6	5	5	5	6	7	7	6	7	7	73	4	4	4	4	4	4	4	4	4	4	4	4	4	5	57
1	2	4	4	4	3	4	2	24	3	3	3	3	3	2	3	2	3	3	3	3	34	5	5	5	5	5	5	5	5	5	5	4	5	59	2	4	4	4	2	4	4	4	4	4	4	4	4	4	52
1	4	3	3	3	3	3	3	23	2	2	2	2	2	2	2	2	2	2	2	2	24	4	4	4	4	4	4	4	4	4	4	4	4	48	3	3	3	3	3	3	3	3	3	3	3	3	3	3	42
1	2	4	4	4	4	4	4	27	3	3	3	3	3	3	3	3	3	3	3	3	36	6	6	6	6	6	6	6	6	6	6	6	6	72	4	4	4	4	4	4	4	4	4	4	4	4	4	4	56
1	1	4	4	4	4	4	4	26	3	3	3	3	3	3	3	3	3	3	3	3	36	4	4	4	4	4	4	4	4	4	4	4	4	48	4	4	4	4	4	4	4	4	4	4	4	4	4	4	56
3	1	1	1	1	1	1	1	10	3	3	3	2	3	3	2	3	2	2	2	3	31	6	4	6	3	5	4	3	5	5	3	5	5	54	4	4	4	3	3	4	4	3	4	3	4	3	4	3	50
5	2	5	5	5	5	5	5	37	3	3	3	3	3	3	3	2	2	2	3	3	33	5	4	3	3	5	5	3	4	4	3	4	4	47	4	3	3	3	3	2	2	4	4	2	3	3	2	3	41
2	2	4	4	4	4	4	4	28	3	3	3	3	3	3	3	3	3	3	3	3	36	6	6	6	6	6	6	6	6	6	6	6	6	72	4	4	4	4	4	4	4	4	4	4	4	4	4	4	56
1	2	2	2	2	2	3	3	17	3	3	3	3	3	4	3	3	3	3	3	3	37	5	4	4	4	4	4	4	4	4	4	4	4	49	3	3	3	3	3	3	3	3	3	3	3	3	3	3	42
1	4	5	5	5	5	5	5	35	4	4	4	4	4	4	4	4	4	4	4	4	48	7	7	7	7	7	7	7	7	7	7	7	7	84	5	5	5	5	5	5	5	5	5	5	5	5	5	5	70
2	3	5	5	5	5	5	5	35	4	4	4	4	4	4	4	4	4	4	4	4	48	7	7	7	7	7	7	7	7	7	7	7	7	84	5	5	5	5	5	5	5	5	5	5	5	5	5	5	70
1	1	4	3	3	1	3	1	17	2	3	4	3	4	4	3	3	2	3	2	3	36	5	5	6	6	6	5	6	7	6	5	6	7	70	3	4	3	4	4	4	3	4	4	4	4	4	4	4	53
3	3	3	3	3	1	3	2	21	2	3	2	2	2	2	3	2	2	2	2	3	27	4	4	5	5	5	5	5	5	6	5	5	6	60	3	4	3	3	4	3	3	3	3	3	3	3	4	4	46
1	3	4	4	4	4	4	4	28	4	4	4	4	4	4	4	4	4	4	4	4	48	7	7	7	7	7	7	7	7	7	7	7	7	84	5	5	5	5	5	5	5	5	5	5	5	5	5	5	70
1	3	3	3	3	3	3	3	22	3	2	2	4	4	4	3	3	3	3	3	2	36	5	4	4	4	5	5	5	5	5	5	5	5	57	4	4	4	4	3	3	3	3	3	3	3	3	4	4	48
2	3	5	5	5	3	5	5	33	4	4	4	4	1	2	4	4	3	3	3	3	39	5	5	5	5	6	6	6	6	6	6	6	6	68	4	4	4	4	4	4	4	4	4	4	4	4	4	4	56
1	2	4	4	4	2	4	4	25	2	2	2	2	2	2	2	2	2	3	3	3	27	4	4	4	4	4	4	4	4	4	4	4	4	48	3	2	2	2	3	3	3	3	3	3	3	3	3	3	39
1	2	3	2	2	2	3	4	19	2	1	2	2	2	3	2	2	3	3	2	2	26	4	3	4	4	4	4	4	3	4	5	4	3	46	3	4	3	3	4	4	4	4	3	3	2	4	4	4	49
1	1	3	3	3	3	3	3	20	3	3	4	3	3	3	3	3	3	3	3	3	37	6	6	7	7	6	6	5	4	6	6	4	4	67	4	3	3	4	4	4	3	4	4	3	1	4	4	3	48
1	1	2	3	2	3	2	2	16	2	2	1	2	3	3	3	1	2	3	3	4	29	2	1	1	2	1	2	1	1	1	1	1	1	15	1	1	1	2	1	1	1	1	1	1	2	2	2	2	19
1	2	4	3	3	3	3	3	22	3	3	3	3	3	3	3	3	3	3	3	3	36	5	5	5	5	5	5	5	5	5	5	5	5	60	4	4	4	4	4	4	4	4	4	4	4	4	4	4	56
1	2	3	3	3	3	3	3	21	3	3	3	3	3	3	3	3	3	3	3	3	36	4	4	4	4	4	4	4	4	4	4	4	4	48	3	3	3	3	3	3	3	3	3	3	3	3	3	3	42
1	2	3	3	3	3	2	2	19	3	2	4	4	4	2	2	4	4	4	2	4	39	6	7	3	3	7	7	7	1	7	3	2	6	59	2	2	2	2	3	1	2	2	2	2	2	2	3	3	30
1	2	3	3	3	3	3	3	21	2	3	3	3	2	3	3	3	2	3	3	3	33	5	4	4	4	4	4	4	5	5	5	5	5	54	4	4	4	4	4	4	4	4	4	4	4	4	4	4	56
3	3	5	5	5	5	5	5	36	4	4	4	4	2	4	4	4	4	4	4	4	46	5	5	5	5	5	5	5	5	5	5	5	5	60	4	4	4	4	4	4	4	4	4	4	4	4	4	4	56
1	1	2	2	2	2	2	2	14	2	2	2	2	2	2	2	2	2	2	2	2	24	4	4	4	4	4	4	4	4	4	4	4	4	48	3	3	3	3	3	3	3	3	3	3	3	3	3	3	42
2	4	4	3	3	3	3	4	26	4	4	3	4	2	2	3	4	3	4	4	4	41	6	6	5	5	6	6	6	5	6	5	4	6	66	4	4	3	3	3	4	4	4	4	3	4	4	4	4	52
1	2	4	2	1	1	1	1	13	3	3	4	4	4	2	3	4	3	3	2	3	38	6	7	7	7	6	6	5	6	7	4	5	6	72	3	4	3	4	4	3	3	4	4	4	3	4	4	4	51
1	1	3	3	3	3	3	3	20	2	3	2	3	2	3	2	3	2	3	2	3	30	3	4	3	4	3	4	4	4	3	4	3	4	43	2	3	4	3	2	3	4	3	2	3	4	3	2	3	41
1	1	5	5	5	5	5	5	32	4	4	4	4	4	4	4	4	4	4	4	4	48	7	7	7	7	7	7	7	7	7	7	7	7	84	5	5	5	5	5	5	5	5	5	5	5	5	5	5	70
2	2	3	3	3	3	3	3	22	3	3	3	3	3	3	3	3	3	3	3	3	36	6	4	5	5	5	5	5	5	6	5	6	5	62	4	4	4	3	4	4	4	4	3	3	4	4	4	4	53
1	1	3	3	2	1	2	2	15	3	3	3	3	2	3	3	3	2	2	2	3	32	5	5	7	7	5	5	4	7	4	4	4	4	61	3	3	3	3	3	3	4	4	4	4	4	4	4	4	50
2	2	3	3	3	3	3	3	22	3	3	3	3	3	3	3	3	3	3	3	3	36	4	4	4	4	4	4	4	4	4	4	4	4	48	3	3	3	3	3	3	3	3	3	3	3	3	3	3	42
3	2	2	4	2	1	4	4	22	3	2	4	3	3	3	3	2	3	3	3	2	34	4	4	4	4	4	4	4	4	4	4	4	4	48	3	3	3	3	3	3	3	3	3	3	3	3	3	3	42
5	4	5	5	5	5	5	5	39	3	2	4	4	2	4	4	2	4	2	3	4	38	3	4	7	7	3	7	7	7	7	6	7	7	72	5	5	5	5	5	1	5	5	5	5	5	5	5	5	66
1	1	3	3	3	3	3	3	20	3	2	2	3	2	3	2	2	3	3	3	3	31	4	3	5	3	3	5	3	4	4	3	4	4	45	2	4	2	3	3	3	4	3	2	3	4	4	2	2	41
1	1	5	5	5	5	5	1	28	4	4	4	4	4	4	4	4	4	4	4	4	48	7	7	7	7	7	7	7	7	7	7	7	7	84	5	5	5	5	5	5	5	5	5	5	5	5	5	5	70
1	2	2	4	3	2	4	4	22	2	3	3	3	2	3	3	3	3	3	3	3	34	4	5	5	5	5	5	5	5	5	5	5	5	59	3	2	3	3	2	3	3	3	3	3	4	4	4	4	44
1	2	5	5	5	3	5	3	29	2	2	2	2	2	2	2	2	2	2	2	2	24	4	4	4	4	4	4	4	4	4	4	4	4	48	4	4	4	4	4	4	4	4	4	4	4	4	4	4	56
4	3	1	1	1	3	3	3	19	3	3	3	3	3	3	3	3	3	3	3	3	36	6	6	6	6	6	6	6	6	6	6	6	6	72	4	4	4	4	4	4	4	4	4	4	4	4	4	4	56
2	2	4	4	4	4	4	3	27	3	3	3	3	3	2	2	3	3	3	2	4	34	6	6	6	6	6	5	5	6	6	6	6	6	70	4	4	4	4	4	4	4	4	4	4	4	4	4	4	56
1	3	3	3	3	2	2	1	18	3	3	3	3	2	2	2	2	2	2	2	2	28	4	4	4	4	4	4	4	4	4	4	4	4	48	2	2	2	2	2	2	2	2	2	2	2	2	2	2	28
1	4	3	3	3	1	2	1	18	3	3	3	3	3	3	3	3	3	3	3	3	36	4	4	4	4	4	4	4	4	4	4	4	4	48	3	3	3	3	4	4	4	4	3	4	3	4	3	4	49
1	1	3	3	3	3	3	3	20	2	2	2	2	2	2	2	2	2	2	2	2	24	4	4	4	4	4	4	4	4	4	4	4	4	48	1	2	1	1	1	1	1	1	1	1	1	1	1	1	15
1	2	3	3	3	3	3	3	21	3	3	3	3	3	3	3	3	3	3	3	3	36	5	5	5	5	4	4	4	4	4	4	4	4	52	2	2	2	2	3	2	2	3	3	4	3	4	3	4	39
2	2	5	5	5	3	5	5	32	4	4	4	4	4	4	4	4	4	4	4	4	48	7	7	7	7	7	7	7	7	7	7	7	7	84	5	5	5	5	5	5	5	5	5	5	5	5	5	5	70
2	2	4	4	4	3	4	4	27	3	3	3	3	3	3	3	3	3	3	3	4	37	5	5	4	5	5	5	4	4	5	5	4	5	56	4	4	4	4	4	4	4	4	4	4	4	4	4	4	56
1	2	4	4	4	4	4	4	27	3	3	3	3	3	3	3	3	3	3	3	3	36	5	5	5	5	5	5	5	5	5	5	5	5	60	3	3	3	3	3	3	3	3	3	3	3	3	3	3	42
1	5	5	5	5	4	4	4	33	3	3	3	3	3	3	3	3	3	3	3	3	36	6	6	6	6	6	6	6	6	6	6	6	6	72	5	5	5	5	5	5	5	5	5	5	5	5	5	5	70
9	4	5	5	5	2	5	2	37	3	4	3	4	3	3	4	4	4	4	3	3	42	5	5	5	5	5	7	6	5	6	4	4	5	62	4	4	4	4	5	5	5	5	5	5	5	5	5	5	66
2	3	5	5	5	5	5	5	35	4	4	4	4	3	4	4	4	4	4	4	3	46	6	6	6	6	5	4	4	7	7	7	7	7	72	5	5	5	5	5	5	5	5	5	5	5	5	5	5	70
1	2	5	5	4	5	4	4	30	3	4	3	3	3	3	4	3	4	3	3	3	39	5	5	5	6	6	6	6	6	5	6	6	6	68	4	5	4	4	5	4	4	5	5	4	5	5	5	5	64
2	1	3	3	3	1	4	4	21	3	1	4	4	4	4	3	2	3	4	4	4	40	5	6	4	4	5	6	7	4	7	5	4	6	63	3	2	2	3	4	2	2	2	4	4	5	5	5	4	47
1	2	5	5	5	2	5	2	27	3	3	4	4	3	3	3	2	3	3	4	4	39	6	7	4	5	4	5	5	5	7	7	6	7	68	4	4	4	5	5	5	5	5	5	5	5	5	5	5	67
4	2	5	5	5	5	5	5	36	4	4	4	4	4	4	4	4	3	4	4	4	47	7	7	7	7	7	7	7	7	7	7	7	7	84	5	5	5	5	5	5	5	5	5	5	5	5	5	5	70
2	2	3	4	3	2	2	3	21	3	3	3	3	2	2	3	2	3	3	2	2	31	4	5	6	5	5	5	5	4	6	4	5	6	60	4	4	3	3	3	2	4	4	4	4	3	3	3	4	48
1	2	4	4	4	4	4	4	27	3	3	3	3	3	3	3	3	3	3	3	3	36	5	5	5	5	5	5	5	5	5	5	5	5	60	4	4	4	4	4	4	4	4	4	4	4	4	4	4	56
2	1	4	4	4	4	3	3	25	3	2	2	2	3	3	2	2	3	3	2	2	29	5	3	5	5	6	6	5	4	6	4	3	4	56	4	4	3	3	4	4	4	3	4	3	4	3	3	3	49
8	3	5	5	4	2	4	3	34	4	4	3	3	4	3	3	3	3	4	4	3	41	5	6	6	6	6	6	6	7	6	6	6	7	73	4	4	4	4	4	3	3	4	4	4	4	4	4	4	54
1	1	3	3	3	3	3	3	20	1	1	3	3	2	4	3	3	3	3	1	4	31	4	4	4	4	4	4	4	4	4	4	4	4	48	3	3	3	3	3	3	3	3	3	3	3	3	3	3	42
1	3	5	5	5	3	5	2	29	4	4	3	3	3	4	4	3	4	3	3	3	41	6	6	6	6	6	6	6	6	6	6	6	6	72	4	4	4	4	4	4	4	4	4	4	4	4	4	4	56
3	4	5	5	5	5	5	5	37	4	4	4	4	4	4	4	4	4	4	4	4	48	7	7	7	7	7	7	7	7	7	7	7	7	84	5	5	5	5	5	5	5	5	5	5	5	5	5	5	70
2	2	5	5	5	5	5	5	34	4	4	4	4	4	4	4	4	4	4	4	4	48	7	7	7	7	7	7	7	7	7	7	7	7	84	5	5	5	5	5	5	5	5	5	5	5	5	5	5	70
1	6	4	4	4	3	4	4	30	3	2	3	3	3	3	2	2	3	3	3	3	33	4	4	4	4	4	4	4	4	4	4	5	5	50	4	4	3	4	4	4	4	4	4	4	4	4	4	4	55
1	2	3	3	3	2	3	3	20	3	3	2	3	2	3	3	3	3	3	2	3	33	6	6	5	6	6	6	6	6	6	6	6	6	71	3	3	3	3	3	3	3	3	3	3	3	3	3	3	42
1	4	4	4	4	4	4	4	29	4	4	4	4	4	4	4	4	4	4	4	4	48	7	7	7	7	7	7	7	7	7	7	7	7	84	5	5	5	5	5	5	5	5	5	5	5	5	5	5	70
1	1	3	3	3	3	3	3	20	3	3	3	3	2	3	3	3	3	3	3	3	35	4	4	5	5	4	4	4	4	5	4	4	4	51	3	3	3	3	3	3	3	3	3	3	3	3	3	3	42
1	2	3	2	1	1	2	2	14	3	2	3	2	3	2	3	2	2	3	2	3	30	4	4	4	4	4	4	4	4	4	4	4	4	48	3	3	3	3	3	3	3	3	3	3	3	3	3	3	42
1	1	3	3	3	3	3	3	20	3	3	3	3	3	3	3	3	3	3	3	3	36	5	5	5	5	5	5	5	5	5	5	5	5	60	4	4	4	4	4	4	4	4	4	4	4	4	4	4	56
1	2	3	3	4	2	2	3	20	3	3	3	3	3	3	3	3	3	3	3	3	36	6	6	6	6	6	6	6	6	6	6	6	6	72	4	3	4	4	4	4	4	4	4	3	4	4	4	4	54
2	2	4	4	4	4	4	4	28	4	4	4	4	4	4	4	4	4	4	4	4	48	7	7	7	7	7	7	7	7	7	7	7	7	84	5	5	5	5	5	5	5	5	5	5	5	5	5	5	70
2	2	4	4	4	1	4	2	23	3	3	3	3	2	3	3	3	3	3	3	3	35	5	6	6	6	6	6	6	6	6	6	6	6	71	4	4	4	4	4	4	4	4	4	4	4	4	4	4	56
1	1	2	3	2	2	2	2	15	3	3	3	3	3	3	3	3	3	3	3	2	35	5	4	4	6	5	4	4	4	5	4	5	5	55	3	3	3	3	3	3	3	3	3	3	3	3	3	3	42
1	1	3	3	3	3	3	3	20	3	3	3	3	3	3	3	3	3	3	3	3	36	4	4	4	4	4	4	4	4	4	4	4	4	48	3	3	3	3	3	3	3	3	3	3	3	3	3	3	42
3	2	5	5	5	1	4	4	29	4	4	4	4	4	4	4	4	4	4	4	4	48	7	7	7	7	7	7	7	7	7	7	7	7	84	5	5	5	5	5	5	5	5	5	5	5	5	5	5	70
1	6	5	5	5	3	5	5	35	4	2	4	4	4	4	4	4	4	4	4	4	46	7	7	7	7	7	7	7	7	7	7	7	7	84	5	5	5	5	5	5	5	5	5	5	5	5	5	5	70
9	3	5	3	3	3	3	3	32	3	2	3	3	2	2	3	2	3	3	3	2	31	7	7	4	7	7	7	7	7	7	7	7	7	81	5	5	5	5	5	5	5	5	5	5	5	5	5	5	70
2	5	3	3	3	3	3	3	25	3	3	3	3	3	3	3	3	3	3	3	3	36	4	4	4	4	4	4	4	4	4	4	4	4	48	3	3	3	3	3	3	3	3	3	3	3	3	3	3	42
2	2	3	3	3	2	3	3	21	3	3	3	3	3	3	3	3	3	3	3	3	36	5	4	3	4	4	5	3	3	4	3	4	4	46	4	3	2	3	4	3	4	3	4	3	3	4	4	3	47
2	3	5	5	5	2	5	2	29	4	4	4	4	3	4	4	4	4	4	4	4	47	5	5	7	7	7	7	7	7	7	7	7	7	80	4	4	4	5	5	4	4	5	5	5	5	5	5	5	65
2	2	4	4	4	2	4	2	24	3	3	3	2	3	3	2	3	3	3	3	2	33	5	5	7	5	5	4	5	5	5	5	5	5	61	4	4	4	4	4	3	4	4	4	4	4	4	4	4	55
2	2	3	2	2	1	2	2	16	2	3	3	3	2	2	2	3	2	2	2	2	28	5	5	4	4	6	4	4	4	5	6	4	5	56	3	3	3	3	3	3	3	3	3	3	3	3	3	3	42
1	3	4	4	4	4	4	2	26	3	2	3	3	3	3	3	2	3	3	3	3	34	4	4	4	4	2	5	4	3	5	5	5	5	50	4	4	4	4	3	3	3	3	4	4	4	4	4	4	52
1	3	4	3	2	2	3	1	19	3	3	3	3	3	3	3	3	3	3	3	3	36	2	5	3	4	3	3	3	3	3	3	3	3	38	4	4	4	4	4	4	4	4	4	4	4	4	4	4	56
1	1	3	3	3	3	2	2	18	2	2	3	2	2	3	2	2	2	2	2	2	26	4	4	4	4	4	4	4	4	4	4	4	4	48	3	3	3	3	3	3	3	3	3	3	3	3	3	3	42
4	5	5	2	5	2	4	3	30	3	3	3	3	4	4	4	4	4	4	4	4	44	7	5	6	6	6	6	4	5	6	6	5	6	68	5	5	5	5	5	5	5	5	5	5	5	5	5	5	70
1	1	2	4	2	1	1	2	14	3	3	3	3	3	2	2	3	3	3	3	3	34	3	5	3	6	6	4	3	5	5	3	5	5	53	4	2	2	3	2	2	2	4	4	4	4	4	4	4	45
4	3	3	3	3	3	3	3	25	3	3	3	3	3	3	3	1	3	2	3	2	32	4	4	5	5	5	4	4	6	6	5	5	5	58	2	2	2	4	2	4	2	4	2	2	3	3	3	3	38
1	1	3	3	3	3	3	3	20	3	2	3	3	3	3	3	2	3	3	3	3	34	4	4	4	4	4	4	4	4	4	4	4	4	48	3	3	3	3	3	3	3	3	3	3	3	3	3	3	42
1	2	4	2	2	2	2	2	17	3	4	4	4	4	2	2	2	3	3	3	3	37	4	4	4	4	4	5	4	4	6	5	4	6	54	2	3	3	3	4	3	3	3	3	3	4	4	4	4	46
9	6	4	3	3	2	4	4	35	2	3	4	4	3	3	3	4	3	2	2	4	37	7	4	7	7	7	7	6	7	7	7	7	7	80	5	5	5	5	5	5	5	5	5	4	5	5	5	5	69
3	2	5	5	5	5	5	5	35	3	3	2	2	3	3	2	2	2	3	2	3	30	1	2	2	2	2	3	3	3	3	4	4	2	31	2	3	2	3	2	3	2	2	3	3	3	2	2	3	35
1	2	4	4	4	1	4	4	24	4	4	4	4	4	4	4	4	4	4	4	4	48	7	7	7	7	7	7	7	7	7	7	7	7	84	5	5	5	5	5	5	5	5	5	5	5	5	5	5	70
1	3	5	5	4	2	4	3	27	3	4	3	3	4	3	3	4	3	3	4	3	40	6	6	6	7	6	7	7	6	7	6	6	7	77	5	5	5	4	3	5	4	5	4	5	4	4	5	5	63
2	3	5	5	5	4	5	4	33	4	4	4	4	4	4	4	4	4	4	4	4	48	7	7	7	7	7	7	7	7	7	7	7	7	84	5	5	5	5	5	5	5	5	5	5	5	5	5	5	70
9	6	5	5	5	5	5	5	45	4	4	4	4	4	4	4	4	3	4	4	3	46	7	7	7	7	7	7	7	7	7	7	7	7	84	5	5	5	5	5	5	5	5	5	5	5	5	5	5	70
1	1	2	1	1	1	1	1	9	2	2	3	3	3	2	2	2	2	3	2	3	29	2	2	5	6	2	5	5	3	5	2	5	4	46	2	4	3	2	2	2	2	4	3	2	2	3	4	4	39
2	3	5	5	5	5	5	5	35	4	4	4	4	4	4	4	4	4	4	4	4	48	7	7	7	7	7	7	7	7	7	7	7	7	84	5	5	5	5	5	5	5	5	5	5	5	5	5	5	70
1	2	4	2	2	3	3	3	20	3	3	3	3	3	3	3	3	3	3	3	3	36	5	5	5	5	5	5	5	5	5	5	5	5	60	3	3	3	3	3	3	3	3	3	4	3	3	3	3	43
1	2	5	4	4	3	4	4	27	4	4	4	4	3	4	4	3	4	4	4	4	46	7	7	3	6	5	7	5	5	5	5	5	5	65	5	5	5	5	5	5	5	5	5	5	5	5	5	5	70
1	3	4	4	2	2	4	2	22	3	3	3	3	3	3	3	3	3	3	3	3	36	5	5	5	5	4	5	5	5	5	5	5	5	59	4	3	4	4	4	4	4	4	4	4	4	4	4	4	55
9	2	5	4	2	1	3	3	29	3	3	3	3	3	3	3	3	3	3	3	3	36	5	5	5	5	5	5	5	5	5	5	5	5	60	4	4	4	4	4	4	4	4	4	4	4	4	4	4	56
1	1	3	3	3	3	3	3	20	4	4	4	4	4	4	4	4	4	4	4	4	48	7	7	7	7	7	7	7	7	7	7	7	7	84	5	5	5	5	5	5	5	5	5	5	5	5	5	5	70
1	2	4	4	4	5	3	4	27	4	2	2	3	2	3	2	2	3	3	3	2	31	4	4	3	3	3	4	4	3	5	4	5	5	47	4	5	4	4	4	5	4	4	4	4	4	4	4	4	58
1	2	4	3	3	2	3	2	20	3	3	3	3	3	3	3	3	3	3	2	3	35	4	5	5	5	5	5	5	5	5	5	5	5	59	3	3	3	3	3	3	3	3	3	3	3	3	3	3	42
1	1	1	1	1	1	1	1	8	2	2	2	2	2	2	2	2	2	2	2	2	24	4	4	4	4	4	4	4	4	4	4	4	4	48	3	3	3	3	3	3	3	3	3	3	3	3	3	3	42
1	6	5	5	3	2	3	3	28	2	2	2	2	2	2	2	2	2	2	2	2	24	4	4	4	4	4	4	4	4	4	4	4	4	48	3	3	3	3	3	3	3	3	3	3	3	3	3	3	42
1	1	4	3	4	4	2	4	23	3	2	3	3	3	3	3	2	3	3	1	4	33	5	6	5	5	4	4	4	5	5	5	5	5	58	3	4	4	4	4	4	3	4	4	4	4	4	4	4	54
2	3	2	2	1	1	4	1	16	4	4	4	4	4	4	4	4	4	4	4	4	48	4	4	4	4	4	4	4	4	4	4	4	4	48	4	4	4	4	4	4	4	4	4	5	4	4	4	4	57
1	1	3	3	3	2	2	2	17	3	3	3	3	3	3	3	3	3	3	3	3	36	5	4	3	4	4	5	5	3	5	5	3	3	49	3	3	3	3	3	3	3	3	3	3	3	3	3	3	42
1	2	4	4	3	3	4	4	25	3	3	3	2	3	3	3	3	3	3	3	3	35	4	4	4	5	4	4	5	6	7	4	4	7	58	3	3	3	3	4	3	3	3	4	3	4	3	3	4	46
1	2	5	4	4	4	4	4	28	3	4	4	4	3	4	4	4	3	3	4	3	43	6	6	6	6	6	4	5	4	7	7	7	7	71	4	4	4	4	4	4	4	4	4	5	5	5	5	5	61
3	2	4	4	4	4	4	4	29	3	3	3	3	3	3	3	3	3	3	3	3	36	6	6	6	6	6	6	6	6	6	6	6	6	72	4	4	4	4	4	4	4	4	4	4	4	4	4	4	56
1	2	4	5	3	2	4	4	25	3	3	4	3	4	4	3	4	3	4	3	4	42	5	5	5	6	5	5	5	6	5	5	5	3	60	4	4	4	4	4	4	2	4	4	4	4	4	4	4	54
1	4	4	3	2	2	4	2	22	3	3	3	3	3	3	3	3	2	2	2	2	32	4	4	4	4	4	4	4	4	4	4	4	4	48	4	4	4	4	4	4	4	4	4	4	4	4	4	4	56
1	2	5	5	5	5	5	5	33	2	2	3	4	3	4	4	4	4	4	4	4	42	7	7	7	7	7	7	7	7	7	7	7	7	84	2	4	2	2	2	2	2	2	2	2	2	2	2	2	30
2	1	5	5	5	5	5	5	33	4	4	4	4	4	4	4	4	4	4	4	4	48	6	6	6	6	7	7	7	7	7	7	7	7	80	5	5	5	5	5	5	5	5	5	5	5	5	5	5	70
1	5	4	4	4	4	5	4	31	4	4	4	4	3	4	4	3	3	3	3	4	43	6	4	6	6	5	5	6	6	5	7	7	5	68	3	5	4	4	4	4	4	4	5	4	2	3	3	4	53
3	4	5	5	5	2	5	4	33	4	2	4	3	3	4	3	3	3	3	3	3	38	6	6	6	6	6	6	6	6	6	6	6	6	72	4	4	5	5	5	5	5	5	5	5	5	5	5	5	68
2	2	5	5	5	5	5	5	34	4	4	4	4	4	4	4	4	4	4	4	4	48	7	7	7	7	7	7	7	7	7	7	7	7	84	5	5	5	5	5	5	5	5	5	5	5	5	5	5	70
1	1	2	2	2	2	2	2	14	3	3	3	3	3	3	3	3	3	3	3	3	36	5	5	5	5	5	5	5	5	5	5	5	5	60	3	3	3	3	3	3	3	3	3	3	3	3	3	3	42
6	3	3	3	3	3	3	2	26	3	3	2	2	2	2	2	2	2	2	2	2	26	5	5	5	5	5	5	5	5	5	5	5	5	60	4	4	4	4	4	4	4	4	4	4	4	4	4	4	56
2	4	4	4	4	4	4	4	30	3	3	3	3	3	3	3	3	3	3	3	3	36	5	5	6	6	5	7	6	6	5	7	5	6	69	4	4	4	4	4	4	4	4	4	4	4	4	4	4	56
2	3	4	3	3	2	3	3	23	3	3	3	3	3	3	3	3	3	3	3	3	36	5	5	5	5	5	5	5	5	5	5	5	5	60	4	4	3	4	4	4	4	4	4	4	4	4	4	4	55
1	3	2	2	2	2	2	2	16	3	3	3	3	3	3	3	3	3	3	3	3	36	4	4	4	4	4	4	4	4	4	4	4	4	48	3	3	3	3	3	3	3	3	3	3	3	3	3	3	42
1	1	4	4	4	3	4	4	25	3	3	3	3	3	3	3	3	3	3	3	3	36	7	7	7	7	7	7	7	7	7	7	7	7	84	5	5	5	5	5	5	5	5	5	5	5	5	5	5	70
2	2	3	3	3	3	3	3	22	3	3	3	3	2	3	3	3	3	4	2	2	34	5	5	5	5	5	5	5	5	6	6	6	6	64	3	2	2	2	2	3	3	4	4	4	4	4	4	4	45
1	1	4	4	2	2	3	2	19	3	3	4	4	3	3	3	2	3	3	3	3	37	4	4	6	6	6	4	4	5	5	5	5	5	59	4	4	3	3	4	4	3	4	4	4	4	4	4	4	53
1	1	2	2	2	2	2	2	14	2	2	3	2	3	3	2	2	2	3	2	2	28	4	4	4	4	4	4	4	4	4	4	4	4	48	2	2	2	2	2	2	2	2	2	2	2	2	2	2	28
1	2	3	3	2	2	3	3	19	3	3	3	3	3	3	3	3	3	3	3	3	36	4	4	4	4	4	4	4	4	4	4	4	4	48	3	3	3	3	3	3	3	3	3	3	3	3	3	3	42
1	1	4	3	3	2	3	3	20	3	3	3	3	3	3	3	3	3	3	3	3	36	5	5	5	5	5	5	5	5	5	5	5	5	60	4	4	4	4	4	4	4	4	4	4	4	4	4	4	56
6	3	1	1	1	1	1	1	15	3	3	3	3	3	3	3	3	3	3	3	3	36	4	4	4	4	4	4	4	4	4	4	4	4	48	3	3	3	3	3	3	3	3	3	3	3	3	3	3	42
1	2	3	3	4	3	3	3	22	3	3	3	3	2	3	3	3	3	3	3	3	35	5	5	5	5	5	5	5	5	5	5	5	5	60	4	3	4	4	4	4	4	4	4	4	4	4	4	4	55
1	2	4	3	2	2	3	2	19	3	3	3	3	3	3	3	3	3	3	3	3	36	5	5	5	6	6	5	5	5	6	5	5	5	63	3	3	3	3	3	3	3	3	3	3	3	3	4	4	44
2	2	4	4	2	1	4	3	22	3	3	3	3	3	3	3	3	3	3	3	3	36	4	4	4	4	4	4	4	4	4	4	4	4	48	3	3	3	3	3	3	3	3	3	3	3	3	3	3	42
2	6	4	4	2	2	3	1	24	3	1	4	3	3	3	3	3	3	3	3	3	35	4	4	4	4	4	4	4	4	4	4	4	4	48	3	3	3	3	3	3	3	3	3	3	3	3	3	3	42
4	3	4	4	4	5	4	3	31	3	3	3	3	2	3	3	3	2	3	2	3	33	7	7	7	7	7	7	6	6	6	7	6	7	80	4	4	3	3	3	3	4	3	4	4	4	4	4	4	51
1	2	3	5	3	3	3	4	24	2	2	3	3	2	3	2	2	2	2	2	3	28	4	5	5	5	5	5	5	4	4	4	4	4	54	3	3	3	3	3	3	3	3	3	3	3	3	3	3	42
1	3	3	5	3	3	5	5	28	4	4	4	4	4	4	4	4	4	4	4	4	48	6	6	6	6	6	6	6	6	6	6	6	6	72	4	4	4	4	4	3	2	4	4	4	4	4	4	4	53
1	1	4	4	3	3	4	2	22	3	3	3	3	3	3	4	3	3	3	3	3	37	5	5	5	5	5	5	5	5	5	5	5	5	60	4	4	4	4	4	4	4	3	4	4	4	3	4	4	54
1	3	4	4	4	4	4	4	28	2	2	2	2	2	2	2	2	2	2	2	2	24	4	4	4	4	4	4	4	4	4	4	4	4	48	3	3	3	3	4	3	3	3	4	4	2	4	4	4	47
1	4	4	4	4	4	4	4	29	3	3	3	3	3	3	3	3	3	3	3	3	36	6	6	6	6	6	6	6	6	6	6	6	6	72	4	4	4	4	4	4	4	4	4	4	4	4	4	4	56
1	2	4	3	4	3	3	3	23	3	3	3	3	3	3	3	3	3	3	2	3	35	4	4	4	4	4	4	4	4	4	4	4	4	48	3	3	3	3	4	4	4	4	4	4	4	4	4	4	52
1	3	4	3	3	2	3	3	22	2	2	2	2	2	2	2	2	2	2	2	2	24	4	4	4	4	4	4	4	4	4	4	4	4	48	3	3	3	3	3	3	3	3	3	3	3	3	3	3	42
2	3	4	4	4	3	4	3	27	3	3	3	3	3	3	2	2	3	3	3	4	35	5	4	6	6	6	6	6	6	5	5	6	6	67	4	4	3	4	4	4	4	4	4	4	4	4	4	4	55
3	3	4	4	4	4	3	2	27	3	3	1	1	2	2	2	2	2	2	2	2	24	4	4	4	4	4	4	4	4	4	4	4	4	48	2	2	3	3	3	3	3	3	3	3	3	3	3	3	40
2	2	3	4	3	3	2	2	21	3	4	3	4	4	4	4	4	4	4	4	3	45	6	6	6	6	6	6	6	6	6	6	6	6	72	4	3	3	3	3	3	3	3	3	4	4	4	3	4	47
3	6	5	5	5	3	4	4	35	4	4	4	4	4	4	4	4	4	4	4	4	48	7	7	7	7	7	7	6	6	6	6	6	6	78	4	4	4	4	4	4	4	4	4	4	4	4	4	4	56
2	2	2	3	2	3	3	2	19	4	3	3	3	3	4	2	3	3	3	4	3	38	4	4	4	5	5	6	6	6	6	6	6	6	64	5	5	5	5	5	5	5	5	4	4	4	5	5	5	67
1	2	4	4	2	2	3	3	21	3	2	4	3	3	3	2	3	3	3	2	3	34	5	5	5	4	5	5	5	5	6	5	6	5	61	3	4	2	2	2	2	3	3	4	3	4	3	4	4	43
1	3	5	5	4	5	5	5	33	3	3	3	3	2	3	2	3	2	3	2	3	32	5	5	5	5	5	5	5	5	5	5	5	5	60	4	4	4	4	4	4	4	4	4	4	4	4	4	4	56
1	2	4	4	4	3	3	3	24	3	3	3	3	3	3	3	3	3	3	3	3	36	4	4	4	4	4	4	4	4	4	4	4	4	48	3	3	3	3	3	3	3	3	3	3	3	3	3	3	42
1	3	3	2	3	1	2	2	17	3	2	3	3	2	3	3	3	3	3	3	3	34	4	5	4	3	5	3	4	4	4	5	4	5	50	3	4	3	2	3	4	3	2	3	4	2	4	3	3	43
2	4	5	3	5	5	5	5	34	3	3	3	3	3	3	3	3	3	3	3	3	36	6	6	6	6	6	6	6	6	5	5	5	5	68	4	4	4	4	4	3	4	4	4	4	4	4	4	4	55
2	2	3	3	3	3	3	3	22	3	3	3	3	3	3	3	3	3	3	3	3	36	5	5	5	5	5	5	5	5	5	5	5	5	60	3	3	3	3	3	3	3	3	3	3	3	3	3	3	42
1	1	4	3	3	3	4	4	23	3	3	3	3	3	3	3	3	3	3	3	3	36	4	4	4	4	4	4	4	4	4	4	4	4	48	3	3	3	3	3	3	3	3	3	3	3	3	3	3	42
2	2	4	3	3	3	3	3	23	3	3	3	3	3	3	3	3	3	3	3	3	36	6	6	6	6	6	6	6	6	6	6	6	6	72	3	3	3	3	3	3	3	3	3	3	3	3	3	3	42
1	2	3	3	3	3	3	3	21	3	3	3	3	2	3	2	3	3	3	3	3	34	4	5	6	6	4	4	3	4	4	3	4	3	50	3	3	3	3	3	3	3	3	3	3	3	3	3	3	42
1	1	5	5	5	5	5	5	32	4	4	4	4	4	4	4	4	4	4	4	4	48	7	7	7	7	7	7	7	7	7	7	7	7	84	5	5	5	5	5	5	5	5	5	5	5	5	5	5	70
1	1	4	3	3	3	4	3	22	3	3	3	3	3	3	3	3	3	3	3	3	36	4	4	4	6	6	6	6	6	6	6	4	6	64	3	3	3	3	3	3	3	4	3	3	4	3	3	4	45
2	3	5	5	4	1	5	2	27	3	3	3	3	3	3	3	3	3	3	3	3	36	5	5	6	6	7	6	6	6	5	5	5	5	67	4	2	4	4	4	4	4	3	4	4	4	5	4	5	55
3	3	4	3	3	3	3	3	25	3	3	3	3	3	3	3	3	3	3	3	3	36	6	6	5	6	6	5	6	5	6	5	5	5	66	4	3	4	3	4	3	3	3	4	3	4	3	4	3	48
1	1	3	2	2	2	2	2	15	2	2	2	2	2	2	2	2	2	2	2	2	24	3	3	3	4	3	3	3	3	3	3	4	3	38	2	2	2	2	2	2	2	2	2	2	2	2	2	2	28
1	4	4	3	4	1	4	1	22	4	4	4	4	4	4	4	4	4	4	4	4	48	7	7	7	7	7	7	7	7	4	7	7	7	81	5	2	5	5	5	5	5	3	5	5	5	5	5	5	65
1	1	1	3	3	3	3	3	18	4	1	3	3	3	2	2	1	3	3	3	3	31	4	3	3	3	3	5	5	2	5	3	2	2	40	2	4	4	4	4	2	3	4	4	4	4	4	4	4	51
3	3	5	5	5	4	5	5	35	4	4	4	4	4	4	4	4	4	4	4	4	48	7	7	7	7	7	7	7	7	7	7	7	7	84	5	5	5	5	5	5	5	5	5	5	5	5	5	5	70
1	2	3	3	3	3	3	3	21	3	3	3	3	3	3	3	3	3	3	3	3	36	4	4	4	4	4	4	4	4	4	4	4	4	48	3	3	3	3	3	3	3	3	3	3	3	3	3	3	42
7	3	4	3	3	3	4	4	31	3	3	3	2	3	3	3	3	3	3	3	3	35	5	5	5	5	5	5	5	5	5	5	5	5	60	4	4	4	4	4	4	4	4	4	4	4	4	4	4	56
1	2	3	3	3	2	1	1	16	4	4	4	4	4	4	4	4	4	4	4	4	48	4	4	4	4	4	4	4	4	4	4	4	4	48	3	3	3	3	3	3	3	3	3	3	3	3	3	3	42
1	2	3	3	4	1	3	1	18	2	4	4	3	4	2	2	4	3	3	2	3	36	5	5	6	7	6	5	6	5	5	5	6	5	66	4	4	4	3	4	4	3	4	4	3	3	3	4	3	50
1	3	4	4	4	4	4	4	28	3	3	3	3	3	3	3	3	3	3	3	3	36	5	5	5	5	5	5	5	5	5	5	5	5	60	4	4	4	4	4	4	4	4	4	4	4	4	4	4	56
2	2	2	2	2	2	2	3	17	3	3	3	3	3	3	3	3	3	3	3	3	36	5	6	6	6	6	6	6	6	5	6	6	6	70	4	4	4	4	3	4	4	4	4	4	3	4	4	4	54
1	1	5	5	5	5	5	5	32	3	3	3	3	3	3	3	3	3	3	3	3	36	4	4	4	4	4	4	4	4	4	4	4	4	48	4	4	4	4	4	4	4	4	4	4	4	4	4	4	56
1	3	1	3	3	3	2	3	19	3	3	3	3	3	3	2	3	3	3	3	2	34	5	4	4	4	6	4	4	5	4	4	4	4	52	4	2	2	4	2	3	2	4	3	2	3	2	3	3	39
1	3	2	3	2	3	2	3	19	2	3	2	2	2	3	2	2	3	2	2	3	28	4	4	4	5	4	4	5	4	4	4	4	4	50	3	3	3	3	3	2	3	2	3	3	2	3	2	3	38
1	2	3	3	3	2	3	2	19	3	3	3	3	3	3	3	3	3	3	3	3	36	5	6	6	6	5	4	4	5	5	4	4	5	59	4	4	3	4	3	3	4	4	4	3	3	4	4	4	51
1	2	5	5	5	1	5	5	29	4	3	4	4	3	3	4	3	3	3	3	2	39	6	6	6	6	4	6	4	6	6	4	4	5	63	4	4	4	4	2	4	4	4	4	4	4	4	4	4	54
1	2	3	3	3	1	4	3	20	2	2	3	2	2	3	3	2	3	2	2	2	28	5	5	5	6	5	6	6	5	6	6	6	6	67	4	4	4	3	3	3	3	3	4	4	3	4	4	5	51
1	1	1	1	1	1	1	1	8	1	2	3	3	4	4	4	2	2	3	2	2	32	4	4	4	4	4	4	4	4	4	4	4	4	48	3	3	3	3	3	3	3	3	3	3	3	3	3	3	42
2	6	4	4	4	4	4	4	32	3	3	3	3	3	3	3	3	3	3	3	3	36	6	6	6	6	6	6	6	6	6	6	6	6	72	4	4	4	4	4	4	4	4	4	4	4	4	4	4	56
2	2	4	5	4	3	3	4	27	2	1	2	2	2	2	2	2	2	4	2	3	26	4	3	5	3	2	4	4	2	4	1	3	4	39	2	3	3	2	2	2	2	4	4	2	1	3	3	4	37
1	2	2	2	2	2	2	2	15	4	4	4	4	4	4	4	4	4	4	4	4	48	6	6	6	6	6	6	6	6	6	6	6	7	73	3	3	3	3	4	4	4	4	4	4	4	4	4	4	52
1	2	4	4	4	3	4	4	26	3	3	2	3	2	3	3	3	3	3	3	3	34	4	4	4	4	4	4	4	4	4	4	4	4	48	4	4	4	4	4	4	4	4	4	4	4	4	4	4	56
1	1	3	3	3	3	3	3	20	3	3	3	3	3	3	3	3	3	3	3	3	36	5	5	5	5	5	5	5	5	5	5	5	5	60	4	4	4	4	4	4	4	4	4	4	4	4	4	4	56
1	2	4	4	4	4	4	4	27	3	3	3	3	3	3	3	3	3	3	3	3	36	6	6	6	6	6	6	6	6	6	6	6	6	72	4	4	4	4	4	4	4	4	4	4	4	4	4	4	56
1	2	4	3	3	3	3	3	22	3	3	3	3	2	3	2	3	3	3	3	3	34	6	5	5	5	5	6	6	6	6	6	6	6	68	4	4	4	3	4	4	3	3	3	3	3	4	3	4	49
2	3	5	5	5	4	5	4	33	3	3	3	3	3	3	3	3	3	3	3	3	36	6	6	6	6	6	6	6	6	6	6	6	6	72	4	4	4	4	4	4	4	4	4	4	4	4	4	4	56
1	1	3	2	2	1	3	3	16	2	3	3	4	4	3	2	4	3	3	2	3	36	5	6	7	7	6	6	6	7	7	7	4	4	72	3	2	2	2	4	4	2	3	4	2	2	4	5	3	42
1	1	4	4	4	4	4	3	25	3	3	3	3	3	3	3	3	3	3	3	3	36	5	5	5	6	6	6	6	6	6	6	6	6	69	4	4	4	4	4	4	4	4	4	4	4	4	4	4	56
1	3	4	4	4	4	4	4	28	3	3	3	3	3	4	3	3	3	3	3	2	36	5	5	5	5	6	5	5	6	6	6	6	5	65	4	4	4	4	4	4	4	4	4	4	3	4	4	4	55
1	3	3	3	3	3	3	3	22	2	2	2	2	2	2	2	2	2	2	2	3	25	4	4	4	4	4	4	4	4	4	4	4	4	48	3	3	3	3	3	3	3	3	3	3	3	3	3	3	42
5	4	5	5	5	5	5	5	39	4	4	4	4	4	4	4	4	4	4	4	4	48	7	7	7	7	7	7	7	7	7	7	7	7	84	5	5	5	5	5	5	5	5	5	5	5	5	5	5	70
1	4	1	1	1	1	1	1	11	3	3	2	3	2	2	2	2	2	2	2	2	27	3	3	3	3	3	3	3	3	3	3	3	3	36	3	3	3	3	4	3	3	4	4	4	4	4	4	4	50
2	2	4	2	4	2	4	4	24	3	3	3	3	2	3	3	3	3	3	3	3	35	5	5	6	6	6	6	6	6	6	6	6	6	70	4	4	4	4	4	4	4	4	4	4	4	4	4	4	56
1	2	4	4	4	4	4	4	27	3	3	3	3	3	3	3	3	3	3	3	3	36	5	5	5	5	5	5	5	5	5	5	5	5	60	3	3	3	3	3	3	3	3	3	3	3	3	3	3	42
1	2	4	3	3	3	4	4	24	4	2	3	2	3	4	2	2	4	3	2	3	34	4	4	6	6	5	6	6	6	5	6	7	6	67	4	4	5	4	4	4	4	5	4	4	5	4	4	4	59
1	2	5	5	5	5	5	5	33	4	4	4	4	4	4	4	3	4	4	4	2	45	7	7	7	7	7	7	7	7	7	7	7	7	84	5	4	5	5	2	3	5	5	5	3	5	5	5	5	62
2	2	4	3	3	4	3	3	24	3	3	3	3	3	3	3	3	3	3	3	3	36	5	5	4	4	5	5	5	4	4	4	4	4	53	4	4	3	3	2	3	3	3	3	3	3	3	3	3	43
1	3	4	3	3	2	3	2	21	3	2	4	3	4	4	3	4	4	4	4	4	43	4	4	5	5	5	3	3	4	3	3	5	3	47	3	4	3	3	3	4	4	4	4	4	4	3	4	3	50
1	2	4	4	4	4	4	4	27	3	3	3	3	3	3	3	3	3	3	3	3	36	6	6	6	6	6	6	6	6	6	6	6	6	72	4	4	4	4	4	4	4	4	4	4	4	4	4	4	56
1	2	4	3	2	2	2	2	18	3	3	3	3	3	3	3	3	3	3	2	3	35	5	5	5	5	5	5	5	5	5	4	5	5	59	3	4	3	3	3	3	4	4	4	4	3	3	4	3	48
1	2	3	3	3	3	3	3	21	3	2	3	2	3	2	3	2	3	2	3	2	30	4	4	4	4	4	4	4	4	4	4	4	4	48	3	3	3	3	3	3	3	3	3	3	3	3	3	3	42
1	2	3	3	3	3	4	3	22	3	3	3	3	3	2	2	3	3	3	3	3	34	4	4	4	5	5	6	5	6	5	5	6	5	60	3	4	3	4	4	4	4	3	4	4	4	4	3	4	52
1	3	4	4	4	1	3	4	24	2	3	3	3	2	3	3	4	4	2	4	4	37	4	6	4	7	4	5	6	7	5	6	6	5	65	3	3	4	5	5	4	5	4	5	5	5	5	5	5	63
1	4	4	4	4	4	4	4	29	3	3	3	3	3	2	3	3	3	3	3	3	35	5	4	5	5	5	5	5	5	5	5	5	5	59	4	1	4	3	4	4	4	4	4	4	4	4	4	4	52
1	2	5	4	4	2	4	4	26	4	4	4	4	4	4	4	4	4	4	4	4	48	7	7	7	7	7	7	7	7	7	7	5	7	82	5	5	5	5	5	5	5	5	5	5	5	5	5	5	70
2	5	4	4	3	2	3	3	26	2	2	3	2	3	2	4	2	3	2	3	2	30	4	4	4	4	4	4	4	4	4	4	4	4	48	3	3	3	3	3	3	3	3	3	3	3	3	3	3	42
1	1	3	3	2	1	3	1	15	2	3	3	3	3	3	2	3	3	3	3	3	34	3	5	5	5	5	5	5	4	5	4	3	5	54	4	4	3	3	3	3	3	3	4	3	3	3	4	4	47
1	1	3	1	1	1	1	1	10	3	3	3	1	1	2	3	2	2	2	3	3	28	7	6	7	7	5	5	6	6	6	6	6	6	73	3	3	3	2	2	2	2	4	4	4	4	3	3	2	41
1	2	3	3	3	3	3	3	21	3	3	3	3	2	2	2	2	3	3	2	2	30	5	5	3	4	3	3	4	5	4	3	4	5	48	2	4	2	3	4	3	2	3	4	3	2	3	4	3	42
1	1	4	4	4	4	4	4	26	4	4	4	4	3	3	3	3	3	3	3	2	39	7	5	5	5	5	4	5	5	4	5	3	5	58	4	3	4	4	3	4	4	4	3	4	4	3	4	4	52
1	1	2	2	2	3	2	2	15	3	2	3	3	2	3	2	3	3	2	4	3	33	5	2	5	5	3	5	5	2	6	3	5	6	52	2	2	2	2	2	2	2	2	4	2	2	3	2	2	31
2	2	4	4	3	3	4	4	26	3	3	3	3	3	3	3	3	3	2	3	3	35	6	5	5	5	5	5	5	5	5	5	5	5	61	4	4	4	4	4	3	4	4	4	4	4	4	4	4	55
1	2	3	2	3	2	3	2	18	2	2	2	2	4	3	2	3	2	2	2	4	30	5	5	6	6	6	5	5	7	5	5	4	5	64	3	3	3	3	2	3	3	2	3	3	3	3	3	3	40
1	1	4	4	4	4	4	4	26	3	3	3	3	3	3	3	3	3	3	3	3	36	4	4	4	4	4	4	4	4	4	4	4	4	48	3	3	3	3	3	3	3	3	3	3	3	3	3	3	42
1	2	2	2	2	1	3	1	14	3	3	3	3	3	3	3	3	3	3	3	3	36	5	5	5	5	5	5	5	5	5	5	5	5	60	4	4	4	4	4	4	3	4	4	4	4	4	4	4	55
2	3	4	4	4	2	4	4	27	3	3	3	3	3	3	3	3	3	3	3	3	36	6	6	6	6	6	6	6	6	6	6	6	6	72	4	4	4	4	4	4	4	4	4	4	4	4	4	4	56
1	1	3	3	3	3	3	3	20	2	2	2	2	2	2	2	2	2	2	2	2	24	3	3	3	3	3	3	3	2	2	2	2	3	32	4	4	4	4	4	4	4	4	4	4	1	1	1	3	46
1	3	3	4	3	3	3	4	24	3	3	3	3	3	3	3	3	3	4	3	4	38	4	4	4	4	4	5	5	4	4	3	5	4	50	4	4	3	4	4	4	4	4	4	4	4	4	4	4	55
2	2	5	5	5	4	4	5	32	4	3	4	3	3	4	3	4	4	3	4	4	43	7	7	6	7	7	7	6	7	6	6	7	7	80	5	5	4	5	5	4	4	5	5	4	5	5	5	5	66
1	3	3	4	4	4	4	4	27	3	3	3	3	3	3	3	3	3	3	3	3	36	4	4	4	4	4	4	4	4	4	4	4	4	48	3	3	3	3	3	3	3	3	3	3	3	3	3	3	42
1	1	2	3	3	3	3	3	19	2	2	2	2	2	2	2	2	2	2	2	2	24	4	4	4	4	4	4	4	4	4	4	4	4	48	3	3	3	3	3	3	3	3	3	3	3	3	3	3	42
2	5	5	5	5	5	5	5	37	4	4	4	4	4	4	4	4	4	4	4	4	48	7	7	7	7	7	7	7	7	7	7	7	7	84	5	5	5	5	5	5	5	5	5	5	5	5	5	5	70
1	1	3	4	3	3	3	3	21	3	3	2	3	2	3	3	3	3	3	3	3	34	6	6	6	6	6	5	5	6	6	6	6	6	70	4	4	4	4	4	4	4	4	4	4	4	4	4	4	56
5	3	5	5	5	5	5	5	38	4	4	4	4	4	4	4	4	4	4	4	4	48	7	7	7	7	7	7	7	7	7	7	7	7	84	5	5	5	5	5	5	5	5	5	5	5	5	5	5	70
2	6	4	4	4	4	4	4	32	4	3	3	4	3	4	4	3	4	4	4	4	44	5	5	6	7	5	5	5	6	5	5	5	4	63	5	5	5	5	4	5	5	5	5	5	5	5	5	5	69
4	1	4	4	4	3	3	3	26	3	3	3	3	3	3	3	3	3	3	3	4	37	5	5	6	5	5	4	5	5	6	4	6	5	61	4	4	4	4	4	4	4	4	4	4	4	4	4	4	56
1	6	3	3	3	3	3	3	25	3	3	3	3	3	3	3	3	3	3	3	3	36	4	4	4	4	4	4	4	4	4	4	4	4	48	3	3	3	3	3	3	3	3	3	3	3	3	3	3	42
1	2	4	3	3	3	3	3	22	3	3	3	3	2	3	3	3	3	3	3	2	34	5	5	4	5	5	5	4	4	5	5	4	5	56	3	3	3	3	3	3	3	3	3	3	3	3	3	3	42
1	3	4	4	3	3	3	3	24	3	2	3	3	3	3	3	3	3	3	3	3	35	5	5	5	5	5	5	5	5	5	5	5	5	60	4	3	3	3	4	3	3	3	4	3	4	4	3	3	47
1	2	4	3	5	1	3	3	22	4	4	4	4	4	4	4	4	4	4	4	4	48	7	7	7	7	7	7	7	7	7	7	7	7	84	5	5	5	5	5	5	5	5	5	5	5	5	5	5	70
1	1	3	3	3	3	3	3	20	2	2	2	2	2	3	2	2	2	2	2	2	25	4	4	4	4	4	4	4	4	4	4	4	4	48	3	3	3	3	3	3	3	3	3	3	3	3	3	3	42
2	2	2	2	2	1	2	1	14	3	3	3	3	2	3	3	3	3	3	3	3	35	4	4	4	4	4	4	4	4	4	4	4	4	48	2	2	2	2	2	2	2	2	2	2	2	2	2	2	28
5	2	3	3	3	3	3	3	25	3	3	3	3	3	3	3	3	3	3	3	3	36	4	4	4	4	4	4	4	4	4	4	4	4	48	4	4	4	4	4	4	4	4	4	4	4	4	4	4	56
3	3	2	2	2	3	2	2	19	3	4	3	4	3	3	3	3	3	3	4	4	40	7	7	7	7	7	7	7	7	7	7	7	7	84	5	5	5	5	5	5	5	5	5	5	5	5	5	5	70
1	2	5	5	5	5	5	5	33	3	4	3	4	3	4	3	4	3	4	3	4	42	6	6	6	6	6	5	6	5	6	7	5	6	70	4	4	5	4	4	4	5	4	5	4	4	5	5	4	61
3	3	5	5	5	1	5	5	32	4	4	4	4	4	4	4	4	4	4	4	4	48	7	7	7	7	7	7	7	7	7	7	7	7	84	5	5	5	5	5	5	5	5	5	5	5	5	5	5	70
2	5	5	4	4	3	5	4	32	4	4	4	4	3	4	4	4	4	4	4	4	47	6	6	7	7	7	7	7	7	7	7	7	6	81	5	5	4	5	5	5	5	5	5	5	5	5	5	5	69
1	4	3	3	3	3	3	3	23	2	2	2	2	2	2	2	2	2	2	2	2	24	3	3	3	3	3	3	3	3	3	3	3	3	36	2	2	2	2	2	2	2	2	2	2	2	2	2	2	28
2	4	4	3	4	4	5	5	31	4	4	4	4	4	4	4	4	4	4	4	4	48	7	7	7	7	6	7	6	6	6	7	6	7	79	5	4	5	5	5	4	5	4	5	4	5	4	5	4	64
1	2	2	2	2	2	2	2	15	3	3	3	3	3	3	3	3	3	3	3	3	36	5	5	5	6	6	6	5	5	6	5	6	5	65	4	4	4	4	4	4	4	4	4	4	4	4	4	4	56
1	2	4	4	4	4	4	4	27	3	3	3	3	3	3	3	3	3	3	3	3	36	5	5	5	5	5	5	5	5	5	5	6	5	61	4	3	4	4	3	3	3	4	4	3	4	3	3	4	49
2	1	4	3	3	2	4	3	22	3	3	3	3	3	3	3	3	3	3	3	3	36	5	4	4	4	4	4	4	4	4	4	4	4	49	4	4	4	4	4	4	3	4	4	4	4	4	4	4	55
1	2	5	5	5	5	5	5	33	2	2	3	3	4	3	3	3	3	3	3	3	35	5	5	5	5	5	5	5	5	5	5	5	5	60	4	4	4	4	4	4	3	3	4	3	3	3	4	4	51
1	2	2	2	2	2	2	4	17	3	2	1	2	2	2	2	1	2	2	2	2	23	4	3	3	3	3	3	3	3	5	4	3	4	41	2	1	2	1	2	2	2	3	3	3	3	3	4	4	35
1	2	4	4	4	3	2	2	22	3	3	3	3	3	3	3	3	3	3	3	3	36	1	1	1	1	1	4	4	4	4	4	4	4	33	3	3	3	3	3	3	3	3	3	3	3	3	3	3	42
1	1	4	4	4	4	4	4	26	3	3	3	3	3	3	3	3	3	3	3	3	36	5	5	5	4	4	5	4	4	4	4	5	5	54	4	4	4	3	4	4	4	4	4	4	4	4	4	5	56
1	3	4	4	3	3	3	3	24	3	3	2	3	3	2	3	3	3	3	3	3	34	4	4	4	4	4	4	4	4	4	4	4	4	48	3	3	3	3	3	3	3	3	3	3	3	3	3	3	42
3	3	4	4	4	4	4	4	30	3	3	3	3	3	3	3	3	3	3	3	3	36	6	6	6	6	6	6	6	6	6	6	6	6	72	4	4	4	4	4	4	4	4	4	4	4	4	4	4	56
1	3	4	3	3	3	4	3	24	3	3	3	3	3	3	3	3	3	3	3	3	36	5	5	5	6	4	4	4	5	4	4	4	4	54	4	3	3	3	4	3	4	4	4	3	3	4	4	4	50
2	3	4	3	3	3	3	3	24	3	3	3	3	3	2	3	3	3	2	3	2	33	5	4	4	4	4	5	4	4	5	4	5	4	52	4	3	3	4	3	3	4	3	4	3	4	4	3	3	48
1	1	5	5	5	5	5	5	32	4	4	4	4	4	4	4	4	4	4	4	4	48	7	7	7	7	7	7	7	7	7	7	7	7	84	5	5	5	5	5	5	5	5	5	5	5	5	5	5	70
1	1	2	2	2	2	3	4	17	3	3	3	3	3	3	3	3	3	3	3	3	36	4	4	4	4	4	4	4	4	4	4	4	4	48	3	3	3	3	3	3	3	3	3	3	3	3	3	3	42
1	1	2	2	2	2	2	2	14	3	3	3	3	2	4	3	2	3	4	3	2	35	6	6	6	6	6	5	5	6	5	6	6	6	69	4	4	3	5	3	4	4	4	4	4	4	4	4	4	55
9	6	5	5	5	5	5	5	45	4	4	4	4	4	4	4	4	4	4	4	4	48	7	7	7	7	7	7	7	7	7	7	7	7	84	5	5	5	5	5	5	5	5	5	5	5	5	5	5	70
1	2	4	4	4	3	3	4	25	4	4	3	4	4	4	2	3	3	3	2	3	39	5	6	5	6	6	6	5	5	5	6	5	5	65	4	4	4	4	3	4	4	3	4	4	4	4	4	5	55
1	2	4	3	3	3	3	3	22	3	3	3	3	3	3	3	3	3	3	3	3	36	6	5	5	5	5	5	5	5	5	5	5	5	61	4	4	4	4	4	4	4	4	4	4	4	4	4	4	56
2	3	5	5	5	3	3	3	29	4	4	4	4	4	4	4	4	4	4	4	4	48	4	4	4	4	4	4	4	4	4	4	4	4	48	4	4	4	4	4	4	4	4	4	4	4	4	4	4	56
1	2	3	3	3	3	3	4	22	3	3	3	3	3	3	3	3	3	3	3	3	36	4	4	4	4	4	4	4	4	4	4	4	4	48	3	3	3	3	3	3	3	3	3	3	3	3	3	3	42
1	1	4	3	2	2	2	2	17	3	3	3	3	3	2	3	3	3	3	3	3	35	3	4	3	4	4	4	5	3	6	6	5	3	50	3	4	2	2	2	4	2	4	4	4	4	4	4	4	47
1	1	3	4	2	1	1	1	14	3	3	3	3	3	3	3	3	3	3	3	3	36	4	4	4	4	4	4	4	4	4	4	4	4	48	3	3	3	3	3	3	3	3	3	3	3	3	3	3	42
1	2	4	3	4	3	2	2	21	2	1	3	3	3	3	3	2	3	4	2	3	32	3	2	4	5	3	5	5	4	5	2	4	5	47	3	4	3	3	4	4	2	2	4	2	4	4	4	3	46
2	4	4	2	2	2	3	3	22	3	3	3	3	3	3	3	3	3	3	3	3	36	4	4	4	4	4	4	4	4	4	4	4	4	48	3	3	3	3	2	3	2	2	3	2	3	2	2	2	35
1	1	5	5	4	4	3	4	27	3	3	3	3	2	4	4	3	3	3	3	4	38	6	5	6	6	6	6	6	6	6	6	6	6	71	3	4	4	3	4	3	4	4	4	4	3	4	4	4	52
1	3	4	4	2	2	4	4	24	3	3	2	2	2	3	2	2	2	3	3	2	29	3	3	3	4	3	3	3	4	4	4	4	4	42	3	4	4	4	4	4	3	4	3	3	4	4	4	4	52
1	6	4	4	4	2	4	3	28	3	3	3	3	3	3	3	3	3	3	3	3	36	4	4	4	4	4	5	5	5	4	4	4	4	51	4	4	4	4	4	4	4	4	4	4	4	4	4	4	56
1	1	4	4	4	4	4	3	25	1	2	3	4	3	2	1	2	3	4	3	2	30	1	2	3	4	5	5	4	3	3	3	3	3	39	1	2	3	4	4	4	4	3	3	3	3	3	2	3	42
6	2	5	5	5	5	5	5	38	4	4	4	4	4	4	4	4	4	4	4	4	48	7	7	7	7	7	7	7	7	7	7	7	7	84	5	5	5	5	5	5	5	5	5	5	5	5	5	5	70
2	3	4	4	5	2	5	5	30	4	4	4	4	4	4	4	4	4	3	3	3	45	6	6	7	6	4	5	6	3	6	6	7	7	69	5	5	5	5	5	5	5	5	4	5	4	5	4	5	67
1	1	3	3	3	3	3	3	20	2	2	2	2	2	2	2	2	2	2	2	2	24	3	3	3	3	3	3	3	3	3	3	3	3	36	3	3	3	3	3	3	3	3	3	3	3	3	3	3	42
5	2	4	3	4	3	4	3	28	4	3	4	3	3	3	4	3	4	4	4	3	42	6	5	5	5	5	5	5	5	6	5	4	6	62	4	4	4	3	4	4	4	3	4	5	4	3	4	4	54
2	4	5	5	5	5	5	5	36	2	2	2	2	2	2	2	2	2	2	2	2	24	4	4	4	4	4	4	4	4	4	4	4	4	48	3	3	3	3	3	3	3	3	3	3	3	3	3	3	42
1	1	1	1	1	1	1	1	8	1	1	1	1	1	1	1	2	1	1	1	1	13	4	4	4	4	4	4	4	4	4	4	4	4	48	4	4	4	4	3	3	3	4	3	3	3	3	3	3	47
1	4	4	4	3	2	4	3	25	3	3	3	3	3	3	3	3	3	3	3	3	36	4	4	4	4	4	4	4	4	4	4	4	4	48	3	3	3	3	3	3	3	3	3	3	3	3	3	3	42
1	2	4	3	3	3	3	3	22	3	3	3	3	3	3	3	3	3	2	2	3	34	3	6	4	5	4	4	4	4	5	4	7	5	55	4	4	4	4	4	4	3	4	4	3	3	3	4	4	52
9	6	5	5	5	5	5	5	45	3	3	3	3	3	3	3	3	3	3	3	3	36	5	5	4	5	6	4	5	5	5	6	5	6	61	5	4	3	4	3	4	5	5	4	3	4	4	4	4	56
2	1	4	4	3	3	4	4	25	4	4	4	4	4	4	4	4	4	4	4	4	48	6	6	6	6	6	6	6	6	6	6	6	6	72	4	4	4	4	4	4	4	4	4	4	4	4	4	4	56
2	3	4	4	3	2	3	3	24	3	3	3	3	3	3	3	3	3	3	3	3	36	4	4	4	4	4	4	4	4	4	4	4	4	48	3	3	3	3	3	3	3	3	3	3	3	3	3	3	42
8	2	3	2	4	3	3	2	27	3	2	3	2	3	3	3	2	3	3	2	3	32	6	3	5	4	4	6	5	4	4	5	5	4	55	4	3	3	3	3	4	3	3	4	3	3	3	2	3	44
1	2	3	1	1	1	2	1	12	2	1	3	2	2	2	2	3	3	3	1	3	27	2	4	5	6	2	4	4	5	4	4	4	4	48	2	2	2	4	5	5	4	4	4	3	3	3	4	3	48
1	3	4	4	3	3	4	4	26	3	4	4	4	4	4	4	4	4	3	3	3	44	6	6	6	6	6	6	6	6	6	4	5	6	69	4	4	4	4	4	4	4	4	4	4	4	5	5	5	59
1	2	4	4	4	4	4	4	27	3	4	4	3	3	3	4	4	3	4	3	3	41	6	5	6	5	6	5	7	5	7	7	6	5	70	4	5	5	4	4	4	5	5	5	5	4	4	5	4	63
1	1	3	2	2	2	2	2	15	3	2	3	3	3	3	3	2	3	3	4	3	35	4	3	6	5	1	4	4	5	5	5	5	6	53	5	5	5	5	5	5	5	5	5	5	5	5	5	5	70
2	1	5	4	3	3	3	4	25	4	4	4	4	3	4	4	4	4	4	4	4	47	7	7	2	1	4	7	6	1	7	7	1	7	57	5	5	5	5	5	5	5	5	5	4	4	4	4	5	66
3	2	4	4	4	4	4	4	29	4	4	4	4	4	4	4	4	4	4	4	4	48	7	7	4	4	4	5	5	5	4	5	6	5	61	3	4	4	3	4	4	4	4	3	4	4	4	4	4	53
1	3	3	3	3	3	3	3	22	2	2	2	2	2	2	2	2	2	2	2	2	24	4	4	4	4	4	4	4	4	4	4	4	4	48	3	3	3	3	3	3	3	3	3	3	3	3	3	3	42
1	3	3	5	2	1	4	4	23	2	2	3	4	2	2	2	2	2	2	2	3	28	2	4	5	6	4	4	4	2	6	1	4	6	48	4	4	4	4	4	4	3	3	5	3	5	5	5	5	58
2	4	4	3	3	3	3	3	25	3	3	3	3	3	3	3	3	3	3	3	3	36	5	5	5	5	4	5	5	5	5	5	5	5	59	4	4	4	4	4	4	4	4	4	4	4	4	4	4	56
1	2	3	4	3	2	3	2	20	3	2	4	4	2	3	2	3	3	3	2	4	35	6	5	5	5	5	6	6	7	6	5	6	5	67	3	3	3	3	4	3	3	4	4	4	5	4	5	4	52
3	2	3	3	3	3	3	3	23	3	3	3	3	3	3	3	3	3	3	3	3	36	5	5	5	5	5	5	5	5	5	5	5	5	60	4	4	4	4	4	4	4	4	4	4	4	4	4	4	56
1	1	4	3	2	1	3	2	17	3	3	3	3	3	3	3	3	3	3	3	3	36	6	6	6	6	7	7	7	6	7	6	7	7	78	4	5	5	5	4	5	4	5	4	4	5	4	4	4	62
2	2	4	4	4	4	4	4	28	3	3	3	3	3	3	3	3	3	3	3	3	36	6	5	6	5	6	5	6	5	5	6	5	6	66	4	3	4	3	4	3	4	3	4	3	4	3	4	3	49
1	6	4	4	4	4	4	4	31	3	3	3	3	3	3	3	3	3	3	3	3	36	6	6	6	6	6	6	6	6	6	6	6	6	72	4	4	4	4	4	4	4	4	4	4	4	4	4	4	56
2	2	5	5	5	5	5	5	34	4	4	4	4	4	4	4	4	4	4	4	4	48	4	4	4	4	4	4	4	4	4	4	4	4	48	3	3	3	3	3	3	3	3	3	3	3	3	3	3	42
1	2	4	2	2	2	3	2	18	3	3	3	3	2	3	1	3	4	3	3	3	34	5	5	4	5	6	6	6	6	6	4	4	6	63	4	4	4	4	4	4	4	4	4	4	4	4	4	4	56
3	3	4	4	4	4	4	4	30	4	3	2	2	3	3	3	2	3	4	3	2	34	7	6	5	4	4	5	6	7	5	4	3	4	60	5	4	3	2	1	2	3	4	5	4	3	2	1	2	41
1	3	4	2	3	3	3	3	22	3	2	3	3	3	2	2	3	3	3	3	3	33	4	4	4	4	4	4	4	4	4	4	4	4	48	4	4	4	4	4	4	4	4	4	4	4	4	4	4	56
1	4	4	3	1	1	1	1	16	3	3	2	2	1	3	2	2	4	2	2	1	27	2	4	3	3	7	7	6	2	6	7	1	7	55	3	4	3	4	4	4	2	4	2	3	3	3	4	4	47
1	4	4	3	2	2	2	2	20	3	4	3	3	2	3	3	3	3	3	4	4	38	6	6	6	6	6	6	6	6	6	6	6	6	72	4	4	4	4	3	3	4	3	3	4	3	4	4	4	51
4	3	4	4	4	3	4	3	29	3	3	3	3	3	3	3	3	3	3	3	3	36	5	5	5	5	5	5	5	5	5	5	5	5	60	4	4	4	4	4	4	4	4	4	4	4	4	4	4	56
1	3	4	4	3	2	3	3	23	3	3	3	2	2	3	3	3	3	3	3	3	34	6	6	6	6	6	6	6	6	6	6	6	6	72	4	4	4	4	4	4	4	4	4	4	4	4	4	4	56
1	2	4	4	4	4	4	3	26	3	2	3	2	3	2	3	2	3	2	3	2	30	5	4	4	5	4	5	5	4	5	4	5	4	54	4	3	3	4	3	4	4	3	3	4	3	4	3	3	48
1	4	3	3	3	3	3	3	23	2	3	2	2	3	2	3	3	3	2	3	3	31	4	3	4	4	4	3	4	5	4	3	3	4	45	3	3	3	2	3	3	3	3	3	3	3	3	3	3	41
1	1	1	1	1	1	3	2	11	2	2	2	2	2	2	2	2	2	2	2	2	24	4	4	4	4	4	4	4	4	4	4	4	4	48	3	3	3	3	3	3	3	3	3	3	3	3	3	3	42
1	2	3	3	2	2	2	2	17	3	3	3	3	4	3	3	1	3	3	3	3	35	3	3	3	3	5	2	3	3	5	5	3	5	43	3	2	3	2	4	4	3	3	4	4	4	4	4	4	48
2	4	5	5	5	5	5	5	36	4	4	4	4	4	4	4	4	4	4	4	4	48	7	7	7	7	7	7	7	7	7	7	7	7	84	5	5	5	5	5	5	5	5	5	5	5	5	5	5	70
3	6	5	5	4	4	4	4	35	3	3	3	3	3	3	3	3	3	3	3	3	36	6	6	6	6	6	6	6	6	6	6	6	6	72	4	4	4	4	4	4	4	4	4	4	4	4	4	4	56
2	3	4	4	4	4	3	3	27	3	3	3	3	3	3	3	3	3	3	3	3	36	5	5	4	4	4	5	5	5	5	5	5	5	57	4	4	4	4	4	4	4	4	4	4	4	4	4	4	56
1	2	4	5	4	4	4	5	29	2	4	4	4	3	3	4	4	4	4	4	4	44	6	5	5	6	6	6	6	6	6	6	6	6	70	4	4	4	4	4	4	4	4	4	4	4	4	4	4	56
2	3	5	5	5	5	5	4	34	4	4	4	4	4	4	4	4	4	4	4	4	48	7	7	7	7	7	7	7	7	7	7	7	7	84	5	5	5	5	5	5	5	5	5	5	5	5	5	5	70
1	3	4	4	3	2	3	2	22	3	3	3	3	3	3	3	3	3	3	3	3	36	5	5	5	5	5	5	5	5	5	5	5	5	60	4	4	4	4	4	4	4	4	4	4	4	4	4	4	56
1	2	5	5	5	5	5	5	33	3	3	3	3	3	2	3	3	3	3	2	3	34	4	4	4	4	5	5	5	5	5	4	4	4	53	4	3	4	3	3	4	3	4	4	4	3	5	5	5	54
1	4	4	4	4	3	3	4	27	3	3	4	3	2	3	3	4	3	4	3	4	39	5	6	6	6	6	5	5	5	6	6	5	6	67	4	4	4	4	3	4	4	4	4	4	4	4	4	4	55
3	3	4	4	4	4	4	4	30	3	3	3	3	3	3	3	3	3	3	3	3	36	4	4	4	4	4	4	4	4	4	4	4	4	48	4	4	4	4	4	4	4	4	4	4	4	4	4	4	56
1	2	4	4	3	2	3	2	21	2	3	3	3	3	3	3	3	3	3	3	1	33	6	6	6	6	6	6	6	6	6	6	6	6	72	3	3	3	3	3	3	3	3	3	3	3	4	3	4	44
1	2	2	2	2	2	2	2	15	3	3	3	3	3	3	3	3	3	3	3	3	36	5	5	5	5	5	5	5	5	5	5	5	5	60	4	4	4	4	4	4	4	4	4	4	4	4	4	4	56
1	1	4	3	3	3	4	3	22	3	3	3	3	3	3	3	3	3	3	3	4	37	5	5	5	6	5	3	3	3	3	3	3	3	47	4	4	4	4	4	4	4	4	4	4	4	4	4	4	56
2	2	4	4	4	4	4	4	28	3	3	3	3	3	3	3	3	3	3	3	3	36	6	6	6	6	6	6	6	6	6	6	6	6	72	4	4	4	4	4	4	4	4	4	4	4	4	4	4	56
1	2	4	4	4	4	4	4	27	3	3	3	3	3	3	3	3	4	3	4	3	38	5	5	4	4	5	4	3	4	3	3	4	4	48	4	3	4	3	4	3	4	4	3	4	3	4	3	4	50
3	5	3	3	3	3	3	3	26	3	3	3	3	3	3	3	3	3	3	3	3	36	5	5	5	5	5	5	5	5	5	5	5	5	60	4	4	4	4	4	4	4	4	4	4	4	4	4	4	56
1	2	3	1	1	1	3	1	13	3	3	3	3	3	3	3	3	3	3	3	3	36	4	4	4	4	4	4	4	4	4	4	4	4	48	3	3	3	3	3	3	3	3	3	3	3	3	3	3	42
1	1	2	1	2	1	1	2	11	2	3	2	3	3	3	3	2	3	2	3	2	31	3	3	4	3	4	3	4	5	3	4	3	5	44	2	3	3	2	4	3	3	4	3	3	3	3	4	2	42
2	2	3	3	4	3	4	4	25	3	3	3	3	3	3	3	3	3	3	3	3	36	5	5	5	5	5	5	5	5	5	5	5	5	60	3	3	3	3	4	4	4	4	4	4	4	4	4	4	52
1	3	3	3	3	3	3	3	22	2	2	2	2	2	2	2	2	2	2	2	2	24	4	4	4	4	4	4	4	4	4	4	4	4	48	3	4	3	3	3	3	3	4	4	4	4	4	4	4	50
2	3	4	3	3	2	4	2	23	3	3	4	3	3	3	4	4	4	3	4	3	41	5	6	7	6	5	6	6	7	7	6	5	7	73	4	3	4	4	4	5	3	4	4	5	3	5	5	5	58
1	1	4	4	4	4	4	4	26	3	2	3	3	3	3	3	3	3	3	3	3	35	5	4	5	5	5	5	5	5	4	3	5	4	55	4	4	4	4	4	4	4	3	3	4	4	4	4	4	54
2	2	3	3	3	1	3	3	20	2	2	3	2	2	2	3	3	3	2	3	3	30	4	4	4	4	4	4	4	4	4	4	4	4	48	3	2	3	3	3	2	2	4	2	3	3	3	3	3	39
2	5	4	2	5	3	3	4	28	2	2	2	2	3	3	3	3	1	1	3	3	28	4	4	4	4	4	4	4	4	4	4	4	4	48	4	4	4	4	4	4	3	4	4	4	4	3	4	5	55
2	3	4	4	3	3	3	4	26	3	3	3	3	3	3	3	3	3	3	3	3	36	4	5	5	5	5	5	5	5	6	6	6	6	63	4	4	4	4	4	4	4	4	4	4	4	4	4	4	56
2	3	5	5	5	4	5	4	33	4	4	4	4	4	4	4	4	4	4	4	4	48	7	7	7	7	7	7	7	7	7	7	7	7	84	5	5	5	5	5	5	5	5	5	5	5	5	5	5	70
1	2	3	3	3	3	3	3	21	3	4	2	2	2	2	2	4	3	4	2	2	32	7	7	5	5	5	6	5	4	4	4	4	4	60	3	3	3	3	3	4	3	3	3	2	2	2	2	2	38
3	3	3	3	3	3	3	3	24	3	3	3	3	3	3	3	3	3	3	3	3	36	6	6	6	6	6	6	5	6	7	6	6	6	72	4	3	4	4	3	3	3	3	3	3	3	3	3	3	45
1	1	3	3	3	3	3	3	20	3	3	3	3	2	3	3	3	2	3	3	4	35	6	5	6	6	6	6	6	6	5	5	5	5	67	4	5	5	5	5	4	4	4	4	4	5	5	5	5	64
1	2	4	4	1	1	4	1	18	3	3	3	3	3	3	3	3	3	3	3	3	36	4	4	4	4	4	4	4	4	4	4	4	4	48	3	3	3	3	3	3	3	3	3	3	3	3	3	3	42
1	1	4	4	4	4	4	4	26	4	4	4	4	4	4	4	4	4	4	4	4	48	7	7	7	7	7	7	7	7	7	7	7	7	84	5	5	5	5	5	5	5	5	5	5	5	5	5	5	70
1	1	4	3	4	3	4	4	24	3	4	4	3	3	3	3	3	2	3	2	3	36	6	7	6	7	6	6	7	5	5	4	6	7	72	3	4	4	3	4	3	5	4	3	5	3	4	4	2	51
1	3	3	2	2	1	1	1	14	2	4	3	3	3	3	3	3	3	3	3	3	36	5	5	7	7	5	6	6	7	5	5	7	6	71	3	3	3	3	3	3	3	3	3	3	3	3	3	3	42
1	1	2	2	2	2	2	2	14	3	3	3	3	3	3	3	3	3	3	3	3	36	4	4	4	4	4	4	4	4	4	4	4	4	48	3	3	3	3	3	3	3	3	3	3	3	3	3	3	42
2	2	5	5	5	5	5	5	34	3	2	3	2	3	2	3	2	3	2	3	2	30	5	4	5	4	5	4	5	4	5	4	5	4	54	4	3	4	3	4	3	4	3	4	3	4	3	4	3	49
2	2	4	4	4	3	4	3	26	2	3	2	3	3	3	2	3	3	3	2	3	32	5	5	6	6	5	6	6	5	6	5	6	6	67	4	4	3	3	3	2	2	3	3	3	4	4	4	4	46
1	4	4	1	1	1	3	3	18	3	1	4	2	4	2	4	1	2	3	3	4	33	2	5	3	2	5	7	7	1	7	5	3	4	51	3	3	3	3	2	2	4	3	4	2	3	3	3	4	42
1	4	3	3	2	3	2	3	21	2	2	2	2	2	2	2	1	1	2	1	2	21	4	3	3	3	4	4	3	4	3	3	3	3	40	2	2	2	2	3	2	2	2	2	2	2	2	2	2	29
1	2	4	2	2	2	4	4	21	3	1	2	3	2	3	3	2	3	3	3	3	31	3	3	3	3	3	4	4	3	4	3	4	4	41	3	4	4	4	3	2	4	4	4	4	4	4	4	4	52
6	3	5	5	5	5	5	5	39	4	4	4	4	4	4	4	4	4	4	4	4	48	7	7	7	7	7	7	7	7	7	7	7	7	84	5	5	5	5	5	5	5	5	5	5	5	5	5	5	70
1	5	4	3	3	2	2	2	22	2	2	3	2	3	3	3	3	3	3	3	2	32	4	4	4	4	4	4	4	4	4	4	4	4	48	4	4	3	3	3	3	3	3	3	3	3	3	3	4	45
3	4	4	3	3	1	3	1	22	2	2	3	3	3	4	4	3	2	2	2	2	32	4	4	4	4	4	4	4	4	4	4	4	4	48	3	3	3	3	3	3	3	3	3	3	3	3	3	3	42
1	2	3	4	3	3	3	3	22	2	2	2	2	2	2	2	2	2	2	2	2	24	5	5	5	5	5	5	5	5	5	5	5	5	60	3	3	3	3	3	3	3	3	3	3	3	3	3	3	42
1	2	4	5	4	2	4	2	24	4	4	4	3	3	2	4	3	4	4	4	4	43	6	6	7	7	5	6	6	7	6	5	7	7	75	4	4	4	4	3	4	4	5	5	4	4	4	4	5	58
1	2	3	3	3	3	3	3	21	3	3	3	3	3	3	3	3	3	3	3	3	36	4	4	4	4	4	4	4	4	4	4	4	4	48	3	3	3	3	3	3	3	3	3	3	3	3	3	3	42
2	3	2	3	2	2	3	3	20	3	4	4	4	3	1	3	2	3	3	3	3	36	2	6	6	5	3	4	5	4	6	5	5	5	56	2	1	1	1	1	1	1	3	3	3	2	2	3	3	27
1	1	5	1	1	1	1	1	12	3	3	3	2	3	2	4	2	1	2	2	2	29	7	7	7	7	7	7	7	7	7	7	4	7	81	5	5	5	5	5	3	5	5	5	5	5	5	5	5	68
3	2	3	2	2	3	2	3	20	3	4	3	3	2	3	2	3	2	2	4	2	33	6	5	4	5	5	4	5	4	5	5	5	5	58	4	4	3	4	3	3	4	4	3	4	3	4	4	3	50
1	2	5	5	5	5	5	4	32	4	4	4	4	3	3	4	4	4	4	4	4	46	7	7	7	7	7	7	7	7	7	7	7	7	84	5	5	5	5	5	5	5	5	5	5	5	5	5	5	70
9	6	5	5	5	5	5	5	45	4	4	4	4	4	4	4	4	4	4	4	4	48	7	7	7	7	7	7	7	7	7	7	7	7	84	5	5	5	5	5	5	5	5	5	5	5	5	5	5	70
2	4	5	5	5	5	5	5	36	4	4	4	4	4	4	4	4	4	4	4	4	48	7	7	7	7	7	7	7	7	7	7	7	7	84	5	5	5	5	5	5	5	5	5	5	5	5	5	5	70
3	4	5	5	5	5	5	5	37	4	4	4	4	4	4	4	4	4	4	4	4	48	7	7	7	7	7	7	7	7	7	7	7	7	84	5	5	5	5	5	5	5	5	5	5	5	5	5	5	70
3	2	5	5	5	5	5	5	35	4	4	4	4	4	4	4	4	4	4	4	4	48	7	7	7	7	7	7	7	7	7	7	7	7	84	5	5	5	5	5	5	5	5	5	5	5	5	5	5	70
1	2	5	5	5	5	5	5	33	4	4	4	4	4	4	4	4	4	4	4	4	48	7	7	7	7	7	7	7	7	7	7	7	7	84	5	5	5	5	5	5	5	5	5	5	5	5	5	5	70
3	2	5	5	5	5	5	5	35	4	4	4	4	4	4	4	4	4	4	4	4	48	7	7	7	7	7	7	7	7	7	7	7	7	84	5	5	5	5	5	5	5	5	5	5	5	5	5	5	70
1	5	4	2	2	2	2	2	20	4	3	2	3	3	3	3	3	3	3	3	3	36	6	6	6	6	6	6	6	6	6	6	6	6	72	4	4	4	4	4	4	4	4	4	4	4	4	4	4	56
9	2	5	5	4	5	4	4	38	3	4	3	3	3	3	4	3	3	3	3	4	39	4	5	4	6	6	6	6	6	7	5	6	7	68	5	5	5	5	5	3	4	5	5	5	5	5	5	5	67
2	3	5	4	4	1	4	1	24	2	3	4	3	4	3	2	2	2	3	3	4	35	4	5	6	6	5	5	5	5	5	5	6	5	62	4	4	3	4	4	2	4	4	4	4	4	4	4	4	53
2	3	5	5	5	5	5	4	34	3	4	4	3	4	4	4	4	4	4	4	4	46	5	5	4	6	6	7	4	4	6	6	6	6	65	4	4	4	4	3	4	4	4	4	4	4	4	4	4	55
2	2	2	3	4	2	3	4	22	1	2	3	4	2	3	4	2	2	3	3	2	31	3	2	4	6	4	4	4	4	4	4	4	4	47	3	3	3	3	3	3	4	2	3	3	2	4	3	3	42
1	1	3	3	3	3	3	3	20	3	3	3	3	3	3	3	3	2	2	2	2	32	5	5	5	5	5	5	5	5	5	5	5	5	60	4	3	4	3	3	4	3	4	3	4	3	4	3	4	49
2	6	5	5	5	5	5	5	38	4	4	4	4	3	4	3	4	3	4	3	4	44	7	6	7	6	6	6	7	7	6	7	7	6	78	5	4	5	5	4	4	5	5	4	5	5	5	5	5	66
3	3	3	3	3	3	4	4	26	3	3	3	3	3	3	3	3	3	3	3	2	35	5	4	5	5	5	5	5	5	4	4	4	4	55	3	2	2	2	4	2	2	4	4	4	2	4	2	2	39
2	5	5	5	5	5	5	5	37	4	4	4	4	4	4	4	4	4	4	4	4	48	7	7	7	7	7	7	7	7	7	7	7	7	84	5	5	5	5	5	5	5	5	5	5	5	5	5	5	70
1	1	3	3	3	3	3	3	20	3	4	4	4	4	4	4	4	4	4	4	4	47	5	4	5	5	5	5	5	5	5	5	5	6	60	4	4	4	4	4	4	4	4	4	4	4	4	4	4	56
1	2	4	3	3	2	4	3	22	3	3	3	3	3	3	3	3	3	3	3	3	36	5	5	5	5	5	5	6	6	5	5	6	6	64	4	4	4	4	4	4	4	4	4	4	4	4	4	4	56
1	1	1	4	1	4	4	4	20	4	4	4	4	4	4	4	2	4	4	4	4	46	4	5	6	6	5	4	4	4	4	4	5	4	55	1	4	2	2	1	1	1	1	1	1	1	1	4	1	22
2	2	3	3	3	3	3	3	22	3	3	3	3	3	3	3	3	3	3	3	3	36	4	4	4	4	4	4	4	4	4	4	4	4	48	3	3	3	3	3	3	3	3	3	3	3	3	3	3	42
1	3	3	2	1	1	3	2	16	1	3	3	3	3	3	2	3	3	3	2	2	31	4	4	4	4	4	4	4	4	4	4	4	4	48	2	2	2	2	2	2	2	2	2	2	2	2	2	2	28
2	2	3	4	3	2	2	2	20	2	2	2	2	2	2	2	2	2	2	2	2	24	4	4	4	4	4	4	4	4	4	4	4	4	48	3	3	3	3	3	3	3	3	3	3	3	3	3	3	42
1	2	2	2	3	2	3	2	17	1	2	2	2	2	2	3	3	2	3	2	3	27	3	4	4	4	4	4	4	4	5	4	5	4	49	3	2	3	3	2	4	2	2	4	2	3	2	3	3	38
1	2	3	3	3	3	3	3	21	2	2	2	2	2	2	2	2	2	2	2	2	24	4	4	4	4	4	4	4	4	4	4	4	4	48	3	3	3	3	3	3	3	3	3	3	3	3	3	3	42
1	1	3	3	2	2	2	2	16	2	2	2	2	2	2	2	2	2	2	2	2	24	4	4	4	4	4	4	4	4	4	4	4	4	48	3	3	3	3	2	3	3	3	3	3	3	3	3	3	41
2	6	5	3	4	4	3	5	32	3	3	4	3	3	4	3	4	3	4	3	2	39	5	4	3	5	7	7	7	3	6	7	5	4	63	5	5	5	5	5	5	5	4	4	4	4	5	5	5	66
1	3	4	3	3	2	3	2	21	3	3	3	2	2	3	2	3	2	3	2	3	31	5	4	5	5	4	5	4	6	6	5	5	4	58	4	4	4	4	4	3	4	4	4	3	4	3	4	4	53
9	6	5	5	5	3	5	5	43	4	4	4	4	4	4	4	4	4	4	4	4	48	7	7	7	7	7	7	7	7	7	7	7	7	84	5	5	5	5	5	5	5	5	5	5	5	5	5	5	70
1	1	5	5	5	5	5	5	32	4	4	4	4	4	4	4	4	4	4	4	4	48	5	5	7	6	6	6	6	6	6	6	6	6	71	3	5	5	5	5	5	3	3	5	5	5	5	5	5	64
4	4	4	4	4	3	4	4	31	3	3	3	3	3	3	3	3	3	3	3	3	36	5	5	5	5	5	5	5	4	5	5	5	5	59	4	4	4	4	4	4	4	4	4	4	4	4	4	4	56
2	3	5	5	5	3	3	3	29	4	4	4	4	4	4	4	4	4	4	4	4	48	6	6	6	6	6	6	6	6	6	6	6	6	72	4	4	4	4	4	4	4	4	4	4	4	4	4	4	56
1	2	3	3	3	3	3	3	21	3	3	3	3	3	3	3	3	3	3	3	3	36	4	4	4	4	4	4	4	4	4	4	4	4	48	3	3	3	3	3	3	3	3	3	3	3	3	3	3	42
2	2	5	4	3	3	4	2	25	3	3	3	4	4	3	3	1	4	3	3	3	37	3	4	5	6	4	4	4	5	5	5	3	5	53	3	4	4	4	4	4	4	4	3	4	4	4	4	4	54
6	3	5	5	5	5	5	5	39	4	4	4	4	4	4	4	4	4	4	4	4	48	7	7	7	7	7	7	7	7	7	7	7	7	84	5	5	5	5	5	5	5	5	5	5	5	5	5	5	70
